# Supplementary material for: A linear nonribosomal octapeptide from Fusarium graminearum facilitates cell-to-cell invasion of wheat
Source: Nat Commun. 2019 Feb 25;10:922. doi: 10.1038/s41467-019-08726-9 (PMC6389888; doi:10.1038/s41467-019-08726-9)
Supplement: Supplementary file 5 — Supplementary Data 2 [file 41467_2019_8726_MOESM5_ESM.xlsx]

## Sheet: Sheet1
Expression data of wheat genes suppressed or induced by fusaoctaxin A based on RNA-seq results
Gene ID	DEG Group	description	GO id	GO term	locus	Before treatment (BT)			FG_Δfg3_54 infected			After 24h Fusaoctaxin A treatment (FA24)			After 3h Fusaoctaxin A treatment (FA3)			FG_WT infected			After 24h control			After 3h control			log2Fold change(FG_WT infected/mock infected)	P-value	Q-value	Up/Down	log2Fold change(BT/FA3)	P-value	Q-value	Up/Down	log2Fold change(BT/FA24)	P-value	Q-value	Up/Down
						1_FPKM	2_FPKM	3_FPKM	1_FPKM	2_FPKM	3_FPKM	1_FPKM	2_FPKM	3_FPKM	1_FPKM	2_FPKM	3_FPKM	1_FPKM	2_FPKM	3_FPKM	1_FPKM	2_FPKM	3_FPKM	1_FPKM	2_FPKM	3_FPKM
TRIAE_CS42_1AL_TGACv1_000008_AA0000180	FADG3	Acetyltransferase NSI [Source:Projected from Arabidopsis thaliana (AT1G32070) UniProtKB/Swiss-Prot;Acc:Q7X9V3]	GO:0008152|GO:0003824|GO:0005623|GO:0071704|GO:0044237|GO:0005622|GO:0006807|GO:0009058|GO:0016740|GO:0016746|GO:0006725|GO:0043231|GO:0005737|GO:0044249|GO:0042446|GO:0005634|GO:0016747|GO:0030187|GO:0009536|GO:0016407|GO:0009507|GO:0016410|GO:0008080|GO:0004059	metabolic process|catalytic activity|cell|organic substance metabolic process|cellular metabolic process|intracellular|nitrogen compound metabolic process|biosynthetic process|transferase activity|transferase activity, transferring acyl groups|cellular aromatic compound metabolic process|intracellular membrane-bounded organelle|cytoplasm|cellular biosynthetic process|hormone biosynthetic process|…	TGACv1_scaffold_000008_1AL:54114-57557	3.86412	3.73521	5.98112	1.38617	1.36928	1.96199	2.03716	2.35252	4.02488	2.37366	1.42007	2.34532	0.149362	0.509486	0.344596	4.02362	4.58181	5.38834	3.43171	3.57973	3.87429	-2.81126	0.000552123	0.00282667	DOWN	1.14544	0.00352308	0.0471147	UP
TRIAE_CS42_1AL_TGACv1_000016_AA0000470	FADG3	Glycine cleavage system H protein [Source:UniProtKB/TrEMBL;Acc:A0A0C4BK59]	GO:0032991|GO:0008152|GO:0005623|GO:0071704|GO:0044237|GO:0005622|GO:0006807|GO:0044238|GO:0043231|GO:0005737|GO:0005960|GO:0006520|GO:0005739|GO:0009063|GO:0019752|GO:0009069|GO:0006544|GO:0006546|GO:0019464	macromolecular complex|metabolic process|cell|organic substance metabolic process|cellular metabolic process|intracellular|nitrogen compound metabolic process|primary metabolic process|intracellular membrane-bounded organelle|cytoplasm|glycine cleavage complex|cellular amino acid metabolic process|mitochondrion|cellular amino acid catabolic process|carboxylic acid metabolic process|serine family …	TGACv1_scaffold_000016_1AL:293734-295437	56.8078	56.6279	127.624	26.7436	6.87466	10.0355	28.1879	22.2796	58.5844	26.8781	31.9104	42.2712	1.42259	2.2915	1.49926	67.0776	66.4011	73.2199	54.5659	45.0867	70.619	-2.21232	0.00366965	0.0144721	DOWN	1.25418	0.000998442	0.018834	UP
TRIAE_CS42_1AL_TGACv1_000118_AA0003950	FADG3	-	GO:0008152|GO:0003824|GO:0005488|GO:0016020|GO:0071704|GO:0044237|GO:0036094|GO:0006807|GO:0044238|GO:0097367|GO:0016740|GO:0030246|GO:0016021|GO:0000166|GO:0019538|GO:0016772|GO:0016301|GO:0006796|GO:0016773|GO:0017076|GO:0005524|GO:0006464|GO:0016310|GO:0032559|GO:0004672|GO:0006468	metabolic process|catalytic activity|binding|membrane|organic substance metabolic process|cellular metabolic process|small molecule binding|nitrogen compound metabolic process|primary metabolic process|carbohydrate derivative binding|transferase activity|carbohydrate binding|integral component of membrane|nucleotide binding|protein metabolic process|transferase activity, transferring phosphorus-c…	TGACv1_scaffold_000118_1AL:58086-60600	0.666685	0.721311	0.693019	0.174544	0.250192	0.160573	0.125048	0.176215	0.324013	0.174844	0.139457	0.0899795	0.0183362	0.0521218	0	0.219526	0.593729	0.422228	0.505546	0.346628	0.2283	-4.07466	3.34e-05	0.000232438	DOWN	2.36386	3.18e-05	0.00124757	UP
TRIAE_CS42_1AL_TGACv1_000140_AA0004470	FADG3	Long-chain-alcohol oxidase [Source:UniProtKB/TrEMBL;Acc:A0A1D5RPU8]	GO:0008152|GO:0003824|GO:0005488|GO:0016020|GO:0016491|GO:0048037|GO:0036094|GO:0000166|GO:0055114|GO:0050662|GO:0016614|GO:0016899|GO:0050660|GO:0046577	metabolic process|catalytic activity|binding|membrane|oxidoreductase activity|cofactor binding|small molecule binding|nucleotide binding|oxidation-reduction process|coenzyme binding|oxidoreductase activity, acting on CH-OH group of donors|oxidoreductase activity, acting on the CH-OH group of donors, oxygen as acceptor|flavin adenine dinucleotide binding|long-chain-alcohol oxidase activity	TGACv1_scaffold_000140_1AL:39236-48114	3.11853	2.60208	3.70713	1.06944	0.275827	0.231895	0.626885	2.39945	2.04546	0.631234	1.38114	0.7852	0.0170231	0.0290335	0.01746	1.20023	1.5666	3.94604	1.52536	2.89617	3.17923	-6.33609	1.41e-11	3.1e-10	DOWN	1.75274	4.38e-06	0.000245248	UP
TRIAE_CS42_1AL_TGACv1_000165_AA0005220	FADG3	-	GO:0050896|GO:0051179|GO:0005488|GO:0005623|GO:0016020|GO:0005622|GO:0043231|GO:0005737|GO:0010033|GO:0009725|GO:0006810|GO:0009579|GO:0042651|GO:0043169|GO:0009526|GO:0006811|GO:0046872|GO:0009536|GO:0009532|GO:0009735|GO:0009570|GO:0006812|GO:0009941|GO:0009507|GO:0009535|GO:0009534|GO:0030001	response to stimulus|localization|binding|cell|membrane|intracellular|intracellular membrane-bounded organelle|cytoplasm|response to organic substance|response to hormone|transport|thylakoid|thylakoid membrane|cation binding|plastid envelope|ion transport|metal ion binding|plastid|plastid stroma|response to cytokinin|chloroplast stroma|cation transport|chloroplast envelope|chloroplast|chloroplast…	TGACv1_scaffold_000165_1AL:140363-142895	4.71513	4.93441	5.75223	7.12089	4.85224	3.52002	1.96405	0.975099	2.79278	1.86056	1.91453	3.27452	0.526833	0.818666	0.612249	3.22392	3.29204	3.07329	3.30854	2.56087	3.96482	-2.755	6.2e-07	6.24e-06	DOWN	1.12748	0.00223788	0.0339754	UP
TRIAE_CS42_1AL_TGACv1_000192_AA0005780	FADG3	-	-	-	TGACv1_scaffold_000192_1AL:179067-181515	8.56544	9.3785	7.48887	3.21083	3.95542	3.04469	14.8012	3.93376	5.80373	3.1271	4.6701	3.33224	1.19838	1.12289	1.00127	10.9528	13.88	8.85768	15.0671	7.40138	4.73409	-2.52206	7.62e-06	6.13e-05	DOWN	1.19231	0.000203014	0.00553229	UP
TRIAE_CS42_1AL_TGACv1_000229_AA0006730	FADG3	-	GO:0008152|GO:0003824|GO:0005488|GO:0016491|GO:0055114|GO:0043169|GO:0046872	metabolic process|catalytic activity|binding|oxidoreductase activity|oxidation-reduction process|cation binding|metal ion binding	TGACv1_scaffold_000229_1AL:92247-94125	7.39738	8.24118	10.3215	3.19058	3.28284	2.29325	1.7144	2.76836	3.97951	5.29917	4.18286	3.44376	0.235684	0.32753	0.0537021	2.57791	5.62315	4.34169	2.58718	6.71827	8.08597	-5.10994	8.89e-13	2.28e-11	DOWN	1.00604	0.00218238	0.0334313	UP
TRIAE_CS42_1AL_TGACv1_000279_AA0007970	FADG3	-	GO:0008152|GO:0003824|GO:0005623|GO:0016491|GO:0071704|GO:0044237|GO:0005622|GO:0006807|GO:0009058|GO:0015979|GO:0006725|GO:0055114|GO:0043231|GO:0005737|GO:0044249|GO:0015995|GO:0016627|GO:0051188|GO:0046148|GO:0009536|GO:0006778|GO:0016628|GO:0006779|GO:0033014|GO:0016630|GO:0015994|GO:0009507	metabolic process|catalytic activity|cell|oxidoreductase activity|organic substance metabolic process|cellular metabolic process|intracellular|nitrogen compound metabolic process|biosynthetic process|photosynthesis|cellular aromatic compound metabolic process|oxidation-reduction process|intracellular membrane-bounded organelle|cytoplasm|cellular biosynthetic process|chlorophyll biosynthetic proce…	TGACv1_scaffold_000279_1AL:130826-132933	35.7345	34.9671	31.2477	4.94044	2.37634	2.20485	11.3391	12.1636	26.9731	13.3986	5.27931	4.7932	1.04112	0.844322	1.50716	28.026	36.0075	40.2385	26.981	22.6371	13.8014	-3.17661	0.00182367	0.0079513	DOWN	2.11889	8.07e-07	5.68e-05	UP
TRIAE_CS42_1AL_TGACv1_000319_AA0008650	FADG3	-	GO:0009055|GO:0008152|GO:0003824|GO:0005623|GO:0016491|GO:0044237|GO:0055114|GO:0022900|GO:0045454|GO:0015035	electron carrier activity|metabolic process|catalytic activity|cell|oxidoreductase activity|cellular metabolic process|oxidation-reduction process|electron transport chain|cell redox homeostasis|protein disulfide oxidoreductase activity	TGACv1_scaffold_000319_1AL:92671-93795	0.573214	0.598943	0.295098	0.195101	0.489404	0.0797904	0.111843	0.0437659	0.362175	0.0434399	0.103939	0	0	0.0466085	0	0.109072	0.139689	0.251711	0.0941813	0.60882	0.170126	-6.5089	1.96e-05	0.000143872	DOWN	3.31552	0.00217734	0.0333906	UP
TRIAE_CS42_1AL_TGACv1_000363_AA0010200	FADG3	-	GO:0005215|GO:0051179|GO:0016020|GO:0022857|GO:0016021|GO:0006810|GO:0071705|GO:0055085|GO:0006857	transporter activity|localization|membrane|transmembrane transporter activity|integral component of membrane|transport|nitrogen compound transport|transmembrane transport|oligopeptide transport	TGACv1_scaffold_000363_1AL:59967-64095	38.5417	33.8062	44.9354	6.71343	6.88454	8.99542	17.6409	16.5689	30.7735	12.2547	25.9427	16.0584	0.868056	2.92402	0.422801	36.3467	34.5428	35.6799	31.6616	45.448	39.737	-3.0597	6.31e-05	0.000412701	DOWN	1.11215	0.00130026	0.0227645	UP
TRIAE_CS42_1AL_TGACv1_000371_AA0010480	FADG3	50S ribosomal protein L1, chloroplastic [Source:Projected from Arabidopsis thaliana (AT3G63490) UniProtKB/Swiss-Prot;Acc:Q9LY66]	GO:0032991|GO:0005198|GO:0008152|GO:0005488|GO:0005623|GO:1990904|GO:0071704|GO:0003735|GO:0044237|GO:0005622|GO:0006807|GO:0044238|GO:0009058|GO:0003676|GO:0019538|GO:0005737|GO:0030529|GO:0044249|GO:0005840|GO:0015934|GO:0003723|GO:0006412|GO:0043043	macromolecular complex|structural molecule activity|metabolic process|binding|cell|ribonucleoprotein complex|organic substance metabolic process|structural constituent of ribosome|cellular metabolic process|intracellular|nitrogen compound metabolic process|primary metabolic process|biosynthetic process|nucleic acid binding|protein metabolic process|cytoplasm|intracellular ribonucleoprotein comple…	TGACv1_scaffold_000371_1AL:86986-94454	13.0035	12.5087	17.5721	8.49144	4.95616	5.768	9.86861	4.74746	12.8881	4.89502	5.37824	5.3898	1.42386	2.01546	1.37064	13.3364	12.2813	14.8992	12.2512	8.39653	9.35844	-2.36171	2.11e-05	0.00015352	DOWN	1.4598	3.52e-06	0.000204356	UP
TRIAE_CS42_1AL_TGACv1_000384_AA0010710	FADG3	Starch synthase, chloroplastic/amyloplastic [Source:UniProtKB/TrEMBL;Acc:W4ZPL1]	GO:0008152|GO:0003824|GO:0005623|GO:0071704|GO:0044237|GO:0005622|GO:0044238|GO:0009058|GO:0016740|GO:0043231|GO:0005737|GO:0016757|GO:0005975|GO:0044249|GO:0008194|GO:0016051|GO:0009536|GO:0016758|GO:0000271|GO:0006073|GO:0046527|GO:0035251|GO:0009507|GO:0009501|GO:0005982|GO:0004373|GO:0019252	metabolic process|catalytic activity|cell|organic substance metabolic process|cellular metabolic process|intracellular|primary metabolic process|biosynthetic process|transferase activity|intracellular membrane-bounded organelle|cytoplasm|transferase activity, transferring glycosyl groups|carbohydrate metabolic process|cellular biosynthetic process|UDP-glycosyltransferase activity|carbohydrate bio…	TGACv1_scaffold_000384_1AL:114413-121800	1.94236	1.75473	2.18004	1.10687	0.835575	0.764795	0.837061	0.678349	2.02625	0.593185	0.627873	0.58117	0.139972	0.238728	0.0662472	1.86206	2.14687	2.66117	1.23691	0.843224	1.07246	-3.55943	2.52e-07	2.75e-06	DOWN	1.70533	6.22e-07	4.54e-05	UP
TRIAE_CS42_1AL_TGACv1_000540_AA0014300	FADG3	ATP-dependent Clp protease proteolytic subunit-related protein 1, chloroplastic [Source:Projected from Arabidopsis thaliana (AT1G49970) UniProtKB/Swiss-Prot;Acc:Q9XJ35]	GO:0008152|GO:0003824|GO:0071704|GO:0006807|GO:0044238|GO:0016787|GO:0008233|GO:0019538|GO:0006508|GO:0008236|GO:0004252|GO:0004175	metabolic process|catalytic activity|organic substance metabolic process|nitrogen compound metabolic process|primary metabolic process|hydrolase activity|peptidase activity|protein metabolic process|proteolysis|serine-type peptidase activity|serine-type endopeptidase activity|endopeptidase activity	TGACv1_scaffold_000540_1AL:106946-112410	2.93742	2.52864	3.18553	2.1212	1.63673	1.67036	2.16687	1.26381	2.666	1.64931	1.3652	1.27663	0.490477	0.763792	0.349872	2.79433	2.61664	3.71562	2.36407	1.9724	1.76123	-1.95438	0.00398209	0.0155106	DOWN	1.0116	0.00149858	0.0252559	UP
TRIAE_CS42_1AL_TGACv1_000986_AA0023220	FADG3	-	-	-	TGACv1_scaffold_000986_1AL:27087-29265	0.130473	0.629094	0.755522	0.0592012	0.132593	0	0	0	0.24728	0	0.0788478	0	0	0	0	0	0.58291	0.525104	0.0714457	0.251938	0.490422	#NAME?	0.000806622	0.00393965	DOWN	4.26419	0.000438907	0.0101233	UP
TRIAE_CS42_1AL_TGACv1_001119_AA0025400	FADG3	-	GO:0050896|GO:0008152|GO:0022414|GO:0003824|GO:0032502|GO:0000003|GO:0071704|GO:0044237|GO:0007154|GO:0051716|GO:0044238|GO:0009058|GO:0007165|GO:0016740|GO:0071669|GO:0009791|GO:0016757|GO:0007275|GO:0048608|GO:0048316|GO:0005975|GO:0051301|GO:0010033|GO:0009793|GO:0044249|GO:0042546|GO:0048731|GO:0008194|GO:0010182|GO:0009311|GO:0016051|GO:0016758|GO:0009832|GO:0005991|GO:0010154|GO:0005992|GO:…	response to stimulus|metabolic process|reproductive process|catalytic activity|developmental process|reproduction|organic substance metabolic process|cellular metabolic process|cell communication|cellular response to stimulus|primary metabolic process|biosynthetic process|signal transduction|transferase activity|plant-type cell wall organization or biogenesis|post-embryonic development|transferas…	TGACv1_scaffold_001119_1AL:65947-72715	6.61284	6.83341	4.19274	1.72102	2.02481	1.1793	2.58797	3.54313	4.53781	2.21029	2.49358	1.98891	0.298032	0.225914	0.244483	3.81936	4.06326	6.19175	2.76183	3.00473	3.48806	-2.81191	1.09e-06	1.05e-05	DOWN	1.39809	4.21e-05	0.00157824	UP
TRIAE_CS42_1AL_TGACv1_001146_AA0025940	FADG3	Uracil phosphoribosyltransferase, chloroplastic [Source:Projected from Arabidopsis thaliana (AT3G53900) UniProtKB/Swiss-Prot;Acc:Q9M336]	GO:0008152|GO:0003824|GO:0071704|GO:0044237|GO:0006807|GO:0044238|GO:0009058|GO:0016740|GO:0006725|GO:0016757|GO:0006139|GO:0044249|GO:1901135|GO:0009116|GO:0016763|GO:0019856|GO:0004845|GO:0006223	metabolic process|catalytic activity|organic substance metabolic process|cellular metabolic process|nitrogen compound metabolic process|primary metabolic process|biosynthetic process|transferase activity|cellular aromatic compound metabolic process|transferase activity, transferring glycosyl groups|nucleobase-containing compound metabolic process|cellular biosynthetic process|carbohydrate derivat…	TGACv1_scaffold_001146_1AL:13108-16605	4.54289	6.70712	5.46533	5.10882	5.11915	3.33273	2.55249	1.96069	4.64841	1.94534	1.96956	3.08416	1.12994	1.64612	0.905198	4.55647	4.27252	7.20946	4.5432	4.05263	5.24636	-2.12008	0.0101315	0.0340679	DOWN	1.25594	0.000694622	0.0143067	UP
TRIAE_CS42_1AL_TGACv1_001658_AA0033700	FADG3	Expansin EXPB2 [Source:UniProtKB/TrEMBL;Acc:Q6QFA2]	GO:0022414|GO:0005576|GO:0000003|GO:0019953	reproductive process|extracellular region|reproduction|sexual reproduction	TGACv1_scaffold_001658_1AL:60464-62744	4.78542	5.75087	6.71599	0.620428	0.972755	1.04648	1.5113	0.522015	6.01799	1.13945	2.4789	0.863575	0	0.111169	0.0668335	3.68517	2.77705	6.20382	4.11835	5.10463	10.8206	-5.05402	3.06e-09	4.69e-08	DOWN	1.9446	3.67e-06	0.000210819	UP
TRIAE_CS42_1AL_TGACv1_002164_AA0039300	FADG3	Chlorophyll synthase, chloroplastic [Source:Projected from Arabidopsis thaliana (AT3G51820) UniProtKB/Swiss-Prot;Acc:Q38833]	GO:0008152|GO:0003824|GO:0016020|GO:0071704|GO:0044237|GO:0006807|GO:0009058|GO:0016740|GO:0016021|GO:0016765|GO:0006725|GO:0044249|GO:0015995|GO:0051188|GO:0046148|GO:0006778|GO:0004659|GO:0006779|GO:0033014|GO:0015994|GO:0046408	metabolic process|catalytic activity|membrane|organic substance metabolic process|cellular metabolic process|nitrogen compound metabolic process|biosynthetic process|transferase activity|integral component of membrane|transferase activity, transferring alkyl or aryl (other than methyl) groups|cellular aromatic compound metabolic process|cellular biosynthetic process|chlorophyll biosynthetic proce…	TGACv1_scaffold_002164_1AL:13366-31169	13.1748	12.3336	16.6186	11.2605	6.84741	8.90661	7.3009	5.43017	12.2728	4.76386	5.15728	6.80306	2.86384	2.95193	1.26246	10.9308	11.768	13.4355	8.63991	9.07091	8.50868	-1.99098	0.000639897	0.00321803	DOWN	1.33281	3.39e-05	0.00131271	UP
TRIAE_CS42_1AL_TGACv1_002236_AA0039950	FADG3	-	GO:0003824|GO:0016787	catalytic activity|hydrolase activity	TGACv1_scaffold_002236_1AL:21540-23470	5.18242	4.83068	5.32789	2.50475	0.822821	1.68562	1.94406	4.35532	5.94785	1.55657	1.55672	1.18362	0.109642	0.211932	0.292318	3.44224	3.99864	3.97225	3.30005	2.87208	2.89405	-4.22221	4.83e-07	4.99e-06	DOWN	1.83602	4.98e-08	5.16e-06	UP
TRIAE_CS42_1AL_TGACv1_002514_AA0042630	FADG3	-	GO:0016020|GO:0016021	membrane|integral component of membrane	TGACv1_scaffold_002514_1AL:14285-17837	13.1348	12.8716	7.38741	8.16177	7.22511	8.07319	7.51103	11.7765	9.00828	5.44757	5.87013	4.77374	1.31467	2.14257	1.64763	8.21983	16.2309	13.0958	7.83664	7.61333	6.31701	-2.69102	1.61e-08	2.17e-07	DOWN	1.05329	0.00218349	0.0334421	UP
TRIAE_CS42_1AL_TGACv1_002632_AA0044010	FADG3	Phosphoglycerate kinase, chloroplastic [Source:UniProtKB/Swiss-Prot;Acc:P12782]	GO:0008152|GO:0003824|GO:0005488|GO:0005623|GO:0071704|GO:0044237|GO:0005622|GO:0036094|GO:0006807|GO:0044238|GO:0009058|GO:0097367|GO:0016740|GO:0015979|GO:0000166|GO:0006725|GO:0043231|GO:0005737|GO:0015977|GO:0005975|GO:0016772|GO:0006139|GO:1901135|GO:0016301|GO:0006796|GO:0017076|GO:0016051|GO:0009536|GO:0019253|GO:0006753|GO:0005524|GO:0016310|GO:0032559|GO:0006096|GO:0009117|GO:0009507|GO:…	metabolic process|catalytic activity|binding|cell|organic substance metabolic process|cellular metabolic process|intracellular|small molecule binding|nitrogen compound metabolic process|primary metabolic process|biosynthetic process|carbohydrate derivative binding|transferase activity|photosynthesis|nucleotide binding|cellular aromatic compound metabolic process|intracellular membrane-bounded org…	TGACv1_scaffold_002632_1AL:18603-21905	93.3947	89.6778	153.828	63.9761	28.3147	29.5363	31.678	25.9502	74.7332	30.3788	56.1301	50.9998	7.7121	9.50812	7.28731	81.8664	94.4078	106.139	64.3348	62.7217	90.7543	-2.53892	8.94e-05	0.000563519	DOWN	1.2928	0.000291525	0.00738111	UP
TRIAE_CS42_1AL_TGACv1_002990_AA0046970	FADG3	3-ketoacyl-CoA synthase [Source:UniProtKB/TrEMBL;Acc:A0A1D5RYU4]	GO:0008152|GO:0003824|GO:0016020|GO:0071704|GO:0044237|GO:0044238|GO:0009058|GO:0016740|GO:0016746|GO:0044249|GO:0006629|GO:0016747|GO:0008610|GO:0006631|GO:0019752|GO:0006633	metabolic process|catalytic activity|membrane|organic substance metabolic process|cellular metabolic process|primary metabolic process|biosynthetic process|transferase activity|transferase activity, transferring acyl groups|cellular biosynthetic process|lipid metabolic process|transferase activity, transferring acyl groups other than amino-acyl groups|lipid biosynthetic process|fatty acid metabol…	TGACv1_scaffold_002990_1AL:17156-20533	1.41233	1.6192	1.65727	0.523066	0.278646	0.447989	0.243075	0.111017	1.49591	0.361906	0.88491	0.102032	0.029704	0	0	0.375406	0.607455	1.77839	0.56305	0.922473	1.20813	-6.33347	8.12e-08	9.65e-07	DOWN	1.79749	0.00119072	0.0212868	UP
TRIAE_CS42_1AL_TGACv1_003423_AA0049660	FADG3	RNA polymerase sigma factor [Source:UniProtKB/TrEMBL;Acc:W4ZN09]	GO:0008152|GO:0005488|GO:0005623|GO:0071704|GO:0044237|GO:0003700|GO:0005622|GO:0006807|GO:0044238|GO:0009058|GO:0006725|GO:0003676|GO:0043231|GO:0005737|GO:0006139|GO:0044249|GO:0016070|GO:0006461|GO:0003677|GO:0010468|GO:0009536|GO:2000142|GO:0051252|GO:0016987|GO:0006351|GO:0006355|GO:0009507|GO:2001141|GO:0001053|GO:1903506|GO:0006352	metabolic process|binding|cell|organic substance metabolic process|cellular metabolic process|transcription factor activity, sequence-specific DNA binding|intracellular|nitrogen compound metabolic process|primary metabolic process|biosynthetic process|cellular aromatic compound metabolic process|nucleic acid binding|intracellular membrane-bounded organelle|cytoplasm|nucleobase-containing compound…	TGACv1_scaffold_003423_1AL:12716-15734	2.3074	1.8545	2.91249	0.865828	0.342759	0.617488	1.09639	0.677662	3.88747	0.672367	1.42128	0.539762	0.0634617	0.0962102	0.130155	1.77289	1.29781	3.83195	2.33293	2.48498	1.94901	-2.73926	0.010768	0.0358729	DOWN	1.42568	0.000900637	0.0174187	UP
TRIAE_CS42_1AL_TGACv1_003832_AA0051620	FADG3	-	GO:0008152|GO:0003824|GO:0071704|GO:0044238|GO:0016787|GO:0005975|GO:0016798|GO:0004553	metabolic process|catalytic activity|organic substance metabolic process|primary metabolic process|hydrolase activity|carbohydrate metabolic process|hydrolase activity, acting on glycosyl bonds|hydrolase activity, hydrolyzing O-glycosyl compounds	TGACv1_scaffold_003832_1AL:12838-16405	5.98183	6.01514	9.45621	6.82325	7.4623	8.68544	6.68668	3.77509	11.1653	4.78025	2.94655	2.62612	1.19146	1.68786	1.2017	11.8486	5.92505	7.58607	8.05539	4.72083	4.47468	-3.16423	5.9e-10	1.01e-08	DOWN	1.05115	0.00337613	0.0457721	UP
TRIAE_CS42_1AL_TGACv1_003992_AA0052130	FADG3	-	GO:0005623|GO:0016020|GO:0005622|GO:0016021|GO:0009579	cell|membrane|intracellular|integral component of membrane|thylakoid	TGACv1_scaffold_003992_1AL:14386-15952	29.2732	31.9125	56.9079	6.65175	5.61049	5.54387	17.9462	21.0418	33.3459	15.3744	6.50448	10.6579	1.22765	1.46747	1.00061	29.9829	28.5393	38.7552	30.2674	28.9874	43.3207	-3.09342	0.000209101	0.00119753	DOWN	1.85979	4.41e-06	0.000246223	UP
TRIAE_CS42_1AL_TGACv1_004325_AA0053180	FADG3	-	GO:0008152|GO:0016020|GO:0044237|GO:0016021|GO:0006796|GO:0016311	metabolic process|membrane|cellular metabolic process|integral component of membrane|phosphate-containing compound metabolic process|dephosphorylation	TGACv1_scaffold_004325_1AL:7826-9285	25.5768	27.8415	41.2972	5.74402	2.2872	2.42841	11.6345	10.8589	26.0984	10.0242	6.7055	10.7842	0.3725	0.487074	0.840324	20.7135	27.0432	32.3088	25.0336	28.5184	29.6515	-3.38159	0.00163587	0.00725164	DOWN	1.78344	3.7e-07	2.95e-05	UP
TRIAE_CS42_1AL_TGACv1_005196_AA0054630	FADG3	-	-	-	TGACv1_scaffold_005196_1AL:4217-7445	8.23386	9.02417	16.0806	3.80168	3.33578	4.28685	7.30059	6.3752	9.422	5.54012	1.93129	5.33389	0.164698	0.585207	0	11.9956	14.5954	16.687	15.6093	7.50546	9.97962	-4.72713	1.45e-06	1.35e-05	DOWN	1.38045	0.00146955	0.0249417	UP
TRIAE_CS42_1AL_TGACv1_009365_AA0055660	FADG3	Chlorophyll a-b binding protein, chloroplastic [Source:UniProtKB/TrEMBL;Acc:A0A096UJV2]	GO:0032991|GO:0008152|GO:0005488|GO:0005623|GO:0016020|GO:0071704|GO:0044237|GO:0043234|GO:0005622|GO:0006807|GO:0044238|GO:0015979|GO:0016021|GO:0009521|GO:0043231|GO:0019538|GO:0005737|GO:0046906|GO:0009579|GO:0042651|GO:0019684|GO:0009765|GO:0009522|GO:0016168|GO:0009536|GO:0009523|GO:0006464|GO:0009507|GO:0009535|GO:0009534|GO:0018298	macromolecular complex|metabolic process|binding|cell|membrane|organic substance metabolic process|cellular metabolic process|protein complex|intracellular|nitrogen compound metabolic process|primary metabolic process|photosynthesis|integral component of membrane|photosystem|intracellular membrane-bounded organelle|protein metabolic process|cytoplasm|tetrapyrrole binding|thylakoid|thylakoid membr…	TGACv1_scaffold_009365_1AL:576-2290	54.3999	59.1078	15.1757	14.2794	0.937727	0.862497	3.62693	20.9792	34.6966	8.38074	3.86892	1.59667	0.269287	0.363597	1.38064	11.8516	79.8333	21.1002	22.106	26.1948	4.81502	-4.35173	0.000383892	0.00205014	DOWN	3.21625	2.03e-07	1.76e-05	UP
TRIAE_CS42_1AS_TGACv1_019017_AA0058010	FADG3	-	GO:0016020|GO:0016021	membrane|integral component of membrane	TGACv1_scaffold_019017_1AS:114258-115455	2.16721	1.836	4.29683	1.23595	0.142878	0.366796	0.742652	0.447245	2.70143	0.488124	0.31856	0.863199	0	0.0238122	0.0858941	3.00889	0.927968	1.80038	2.69456	1.80979	2.74655	-4.25689	0.0121713	0.039733	DOWN	2.31337	2.55e-05	0.00103568	UP
TRIAE_CS42_1AS_TGACv1_019081_AA0060210	FADG3	-	-	-	TGACv1_scaffold_019081_1AS:162786-164010	2.59729	4.58235	8.35675	0.689897	0.849898	0.837491	0.617867	1.25767	4.04234	2.06373	1.32082	1.37817	0	0.0772612	0.0928972	2.47079	2.7792	4.52022	2.49793	4.64866	6.09139	-4.21618	0.00197643	0.00852211	DOWN	1.70579	0.000350809	0.00851237	UP
TRIAE_CS42_1AS_TGACv1_019549_AA0067980	FADG3	-	GO:0005488|GO:0003676	binding|nucleic acid binding	TGACv1_scaffold_019549_1AS:60566-65555	0.0798101	0.224523	0.282468	0.108658	0.12168	0.0832908	0.428157	0.152373	0.35298	0	0	0	0	0.0648943	0	0.455548	0.340443	0.262848	0.163932	0.115581	0	-5.10724	0.00019277	0.00111535	DOWN	Inf	0.00196882	0.0309626	UP
TRIAE_CS42_1AS_TGACv1_019973_AA0073360	FADG3	-	GO:0008152|GO:0003824|GO:0005488|GO:0071704|GO:0044237|GO:0036094|GO:0044238|GO:0097367|GO:0016740|GO:0030246|GO:0000166|GO:0030247|GO:0005975|GO:0016772|GO:1901135|GO:0016301|GO:0006796|GO:0016773|GO:0017076|GO:0046835|GO:2001070|GO:0006003|GO:0005524|GO:0016310|GO:0032559|GO:0019318|GO:0019200|GO:0003873|GO:0006000	metabolic process|catalytic activity|binding|organic substance metabolic process|cellular metabolic process|small molecule binding|primary metabolic process|carbohydrate derivative binding|transferase activity|carbohydrate binding|nucleotide binding|polysaccharide binding|carbohydrate metabolic process|transferase activity, transferring phosphorus-containing groups|carbohydrate derivative metabol…	TGACv1_scaffold_019973_1AS:15446-25690	12.1129	11.7993	25.27	7.07408	4.99343	5.54574	12.8772	9.50826	18.826	8.02063	4.65576	7.44656	2.07885	3.05312	1.59874	24.4745	16.9758	23.5624	19.0455	8.93548	15.2709	-1.87966	0.0149113	0.046962	DOWN	1.28929	0.000843846	0.016545	UP
TRIAE_CS42_1AS_TGACv1_020098_AA0074660	FADG3	3-ketoacyl-CoA synthase [Source:UniProtKB/TrEMBL;Acc:A0A1D5S3Z4]	GO:0008152|GO:0003824|GO:0016020|GO:0071704|GO:0044237|GO:0044238|GO:0009058|GO:0016740|GO:0016746|GO:0044249|GO:0006629|GO:0016747|GO:0008610|GO:0006631|GO:0019752|GO:0006633	metabolic process|catalytic activity|membrane|organic substance metabolic process|cellular metabolic process|primary metabolic process|biosynthetic process|transferase activity|transferase activity, transferring acyl groups|cellular biosynthetic process|lipid metabolic process|transferase activity, transferring acyl groups other than amino-acyl groups|lipid biosynthetic process|fatty acid metabol…	TGACv1_scaffold_020098_1AS:17346-19114	6.89001	7.23704	4.45713	4.31759	4.55741	2.638	5.47554	7.32106	5.48164	3.36952	2.01589	1.91877	0.677785	0.978146	0.507887	4.33489	2.53233	3.28156	4.13274	2.88635	3.35393	-3.1878	3.61e-10	6.4e-09	DOWN	1.34728	0.000424399	0.00987517	UP
TRIAE_CS42_1AS_TGACv1_020412_AA0077320	FADG3	-	GO:0008152|GO:0003824|GO:0071704|GO:0006807|GO:0044238|GO:0016787|GO:0008233|GO:0019538|GO:0006508|GO:0008234	metabolic process|catalytic activity|organic substance metabolic process|nitrogen compound metabolic process|primary metabolic process|hydrolase activity|peptidase activity|protein metabolic process|proteolysis|cysteine-type peptidase activity	TGACv1_scaffold_020412_1AS:28587-30025	41.0728	43.18	52.3134	2.12087	1.7274	0.788381	3.91382	2.19901	13.2432	7.08191	32.4401	17.2283	0.202557	0.230313	0.173088	7.18568	15.7641	38.558	7.05843	35.4187	40.5477	-4.10425	6.95e-09	1e-07	DOWN	1.2669	0.00352586	0.0471364	UP
TRIAE_CS42_1AS_TGACv1_020750_AA0079750	FADG3	NAD(P)H-quinone oxidoreductase subunit S, chloroplastic [Source:Projected from Arabidopsis thaliana (AT4G23890) UniProtKB/Swiss-Prot;Acc:Q9T0A4]	GO:0032991|GO:0008152|GO:0005623|GO:0016020|GO:0044237|GO:0043234|GO:0005622|GO:0015979|GO:0055114|GO:0043231|GO:0005737|GO:0022900|GO:0009579|GO:0010598|GO:0042651|GO:0019684|GO:0009536|GO:0009767|GO:0009507|GO:0009535|GO:0009534	macromolecular complex|metabolic process|cell|membrane|cellular metabolic process|protein complex|intracellular|photosynthesis|oxidation-reduction process|intracellular membrane-bounded organelle|cytoplasm|electron transport chain|thylakoid|NAD(P)H dehydrogenase complex (plastoquinone)|thylakoid membrane|photosynthesis, light reaction|plastid|photosynthetic electron transport chain|chloroplast|ch…	TGACv1_scaffold_020750_1AS:10989-11958	6.15542	7.53597	20.2195	3.55648	2.5316	1.74305	5.86389	5.79333	12.7522	3.85005	1.94649	5.92718	0.818921	0.960233	0.472338	10.3494	12.0371	11.8644	10.0545	7.94761	10.8334	-2.31469	0.00931104	0.0317603	DOWN	1.53232	0.00233696	0.0350814	UP
TRIAE_CS42_1BL_TGACv1_030348_AA0087670	FADG3	Beta-galactosidase [Source:UniProtKB/TrEMBL;Acc:A0A1D5S647]	GO:0008152|GO:0003824|GO:0005488|GO:0071704|GO:0044238|GO:0030246|GO:0016787|GO:0005975|GO:0016798|GO:0004553|GO:0004565	metabolic process|catalytic activity|binding|organic substance metabolic process|primary metabolic process|carbohydrate binding|hydrolase activity|carbohydrate metabolic process|hydrolase activity, acting on glycosyl bonds|hydrolase activity, hydrolyzing O-glycosyl compounds|beta-galactosidase activity	TGACv1_scaffold_030348_1BL:217180-225535	1.55587	1.55509	2.46449	0.801058	1.16777	0.97155	0.642016	0.426486	2.72214	0.423143	1.26577	0.58794	0.057056	0.0973113	0	0.853905	1.53146	4.55462	1.01595	2.09934	3.24409	-4.22189	2.44e-07	2.67e-06	DOWN	1.29205	0.00280969	0.0400207	UP
TRIAE_CS42_1BL_TGACv1_030348_AA0087680	FADG3	-	GO:0050896|GO:0006950	response to stimulus|response to stress	TGACv1_scaffold_030348_1BL:231883-234938	0.251728	0.647387	0.583129	0	0	0	0.245507	0	0	0	0	0.141312	0	0	0	0.0478946	0	0.165793	0	0.680537	0.747039	#NAME?	0.00760073	0.0268024	DOWN	3.39082	0.00219762	0.0335727	UP
TRIAE_CS42_1BL_TGACv1_030562_AA0094080	FADG3	-	GO:0008152|GO:0003824|GO:0005488|GO:0016020|GO:0016491|GO:0016021|GO:0016705|GO:0055114|GO:0004497|GO:0046906|GO:0043169|GO:0020037|GO:0046872|GO:0046914|GO:0005506	metabolic process|catalytic activity|binding|membrane|oxidoreductase activity|integral component of membrane|oxidoreductase activity, acting on paired donors, with incorporation or reduction of molecular oxygen|oxidation-reduction process|monooxygenase activity|tetrapyrrole binding|cation binding|heme binding|metal ion binding|transition metal ion binding|iron ion binding	TGACv1_scaffold_030562_1BL:177236-180169	3.40426	3.21777	2.08263	0.505866	0.453212	0.283569	1.40293	1.00683	0.893644	1.2714	1.28222	1.1104	0.171433	0.146193	0.0351559	0.935042	1.22705	2.92122	0.63021	1.87498	2.17714	-2.60491	0.00206056	0.00883282	DOWN	1.24836	0.000559713	0.0121896	UP
TRIAE_CS42_1BL_TGACv1_030767_AA0100300	FADG3	Uracil phosphoribosyltransferase, chloroplastic [Source:Projected from Arabidopsis thaliana (AT3G53900) UniProtKB/Swiss-Prot;Acc:Q9M336]	GO:0008152|GO:0003824|GO:0071704|GO:0044237|GO:0006807|GO:0044238|GO:0009058|GO:0016740|GO:0006725|GO:0016757|GO:0006139|GO:0044249|GO:1901135|GO:0009116|GO:0016763|GO:0019856|GO:0004845|GO:0006223	metabolic process|catalytic activity|organic substance metabolic process|cellular metabolic process|nitrogen compound metabolic process|primary metabolic process|biosynthetic process|transferase activity|cellular aromatic compound metabolic process|transferase activity, transferring glycosyl groups|nucleobase-containing compound metabolic process|cellular biosynthetic process|carbohydrate derivat…	TGACv1_scaffold_030767_1BL:102545-105865	6.56881	7.70974	6.91078	2.76789	4.45093	4.24413	3.76268	3.26428	6.02756	1.89586	3.49725	2.67081	0.671042	1.58959	0.611628	4.26505	6.03562	6.467	3.85443	4.98343	6.31261	-2.40055	0.010016	0.0337635	DOWN	1.39379	7.71e-05	0.00256783	UP
TRIAE_CS42_1BL_TGACv1_030872_AA0102760	FADG3	-	GO:0008152|GO:0003824|GO:0071704|GO:0044237|GO:0044238|GO:0009058|GO:0016740|GO:0044249|GO:0006629|GO:0008610|GO:0008299|GO:0008661|GO:0016114	metabolic process|catalytic activity|organic substance metabolic process|cellular metabolic process|primary metabolic process|biosynthetic process|transferase activity|cellular biosynthetic process|lipid metabolic process|lipid biosynthetic process|isoprenoid biosynthetic process|1-deoxy-D-xylulose-5-phosphate synthase activity|terpenoid biosynthetic process	TGACv1_scaffold_030872_1BL:48666-53301	6.76705	7.82625	10.745	3.70881	3.56933	3.35099	2.65715	5.35514	9.63903	4.34115	2.83619	4.30494	0.653585	0.964665	0.360869	5.86891	13.3019	10.0527	8.98111	7.36554	6.62483	-3.25059	1.16e-06	1.11e-05	DOWN	1.14191	0.000840644	0.0164981	UP
TRIAE_CS42_1BL_TGACv1_030998_AA0105470	FADG3	-	GO:0005488|GO:0030246|GO:0030247|GO:2001070	binding|carbohydrate binding|polysaccharide binding|starch binding	TGACv1_scaffold_030998_1BL:88621-92234	3.62299	3.26544	2.04828	1.72624	2.52501	2.34082	1.74155	2.01557	2.28897	1.52927	0.609947	0.962536	0.629184	0.789052	0.474394	3.59421	3.72138	4.17603	3.21009	1.5242	1.02915	-2.11604	0.000635787	0.00320088	DOWN	1.52666	0.000456304	0.0104186	UP
TRIAE_CS42_1BL_TGACv1_031049_AA0106710	FADG3	-	GO:0008152|GO:0003824|GO:0005576|GO:0071704|GO:0044238|GO:0016787|GO:0005975|GO:0016798|GO:0071555|GO:0004553|GO:0004650	metabolic process|catalytic activity|extracellular region|organic substance metabolic process|primary metabolic process|hydrolase activity|carbohydrate metabolic process|hydrolase activity, acting on glycosyl bonds|cell wall organization|hydrolase activity, hydrolyzing O-glycosyl compounds|polygalacturonase activity	TGACv1_scaffold_031049_1BL:13847-21415	22.3422	22.7819	21.4859	6.67702	8.05788	6.91159	15.6942	17.6746	16.364	11.5346	9.64993	8.14371	2.43413	2.71736	2.79094	18.0157	11.8791	14.8788	16.2185	15.7761	12.8205	-2.21457	1.95e-05	0.000143126	DOWN	1.18345	0.000223639	0.0060012	UP
TRIAE_CS42_1BL_TGACv1_031320_AA0111550	FADG3	-	GO:0008152|GO:0003824|GO:0005623|GO:0071704|GO:0044237|GO:0005622|GO:0006807|GO:0016787|GO:0006725|GO:0043231|GO:0005737|GO:0016788|GO:0009579|GO:0009526|GO:0052689|GO:0009536|GO:0006778|GO:0009941|GO:0015994|GO:0009507|GO:0047746|GO:0009534	metabolic process|catalytic activity|cell|organic substance metabolic process|cellular metabolic process|intracellular|nitrogen compound metabolic process|hydrolase activity|cellular aromatic compound metabolic process|intracellular membrane-bounded organelle|cytoplasm|hydrolase activity, acting on ester bonds|thylakoid|plastid envelope|carboxylic ester hydrolase activity|plastid|porphyrin-contai…	TGACv1_scaffold_031320_1BL:53576-55844	1.10728	1.85113	3.36319	1.41696	1.18846	0.832092	0.215999	0.676432	1.81891	0.63756	0.803017	0.373013	0.0316727	0.126045	0	1.81179	2.10508	2.4311	1.09156	1.71066	1.76142	-4.35977	1.28e-06	1.22e-05	DOWN	1.80144	0.000613861	0.0130484	UP
TRIAE_CS42_1BL_TGACv1_031386_AA0112930	FADG3	-	GO:0005623|GO:0016020|GO:0005622|GO:0016021|GO:0009579	cell|membrane|intracellular|integral component of membrane|thylakoid	TGACv1_scaffold_031386_1BL:83096-84579	15.4462	16.3435	48.6601	7.92952	2.22008	3.65486	11.9708	10.8017	28.3235	10.4808	3.06444	7.77406	0.855368	1.01486	0.686437	27.5075	16.3519	25.2344	24.1814	15.115	30.1284	-2.65156	0.000887247	0.00427758	DOWN	1.91593	0.000215401	0.00582419	UP
TRIAE_CS42_1BL_TGACv1_031388_AA0112960	FADG3	UTP--glucose-1-phosphate uridylyltransferase 3, chloroplastic [Source:Projected from Arabidopsis thaliana (AT3G56040) UniProtKB/Swiss-Prot;Acc:F4IY62]	GO:0008152|GO:0003824|GO:0005623|GO:0071704|GO:0044237|GO:0005622|GO:0006807|GO:0044238|GO:0009058|GO:0016740|GO:0006725|GO:0043231|GO:0005737|GO:0016772|GO:0006139|GO:0044249|GO:1901135|GO:0006629|GO:0006790|GO:0008610|GO:0016779|GO:0009536|GO:0006011|GO:0070569|GO:0009507|GO:0046506|GO:0003983	metabolic process|catalytic activity|cell|organic substance metabolic process|cellular metabolic process|intracellular|nitrogen compound metabolic process|primary metabolic process|biosynthetic process|transferase activity|cellular aromatic compound metabolic process|intracellular membrane-bounded organelle|cytoplasm|transferase activity, transferring phosphorus-containing groups|nucleobase-conta…	TGACv1_scaffold_031388_1BL:52916-60870	3.99452	4.8243	6.39176	2.68986	1.68042	2.14028	2.79173	1.64742	4.10271	2.18476	1.14249	1.42413	0.504078	0.633946	0.360249	5.87263	4.84194	5.58092	5.87854	3.40317	4.41229	-3.03453	1.58e-09	2.53e-08	DOWN	1.67866	4.75e-06	0.000261582	UP
TRIAE_CS42_1BL_TGACv1_031467_AA0114660	FADG3	-	-	-	TGACv1_scaffold_031467_1BL:84748-87775	1.34113	1.17028	1.70136	1.01718	0.747752	0.799836	1.04643	2.04814	1.47675	0.522559	0.277876	0.72606	0.191805	0.109044	0.140486	1.13001	3.31546	1.21985	1.25911	1.59091	1.93322	-3.23445	7.24e-05	0.000466475	DOWN	1.46455	0.00318296	0.0438675	UP
TRIAE_CS42_1BL_TGACv1_031509_AA0115260	FADG3	-	GO:0005215|GO:0051179|GO:0016020|GO:0022857|GO:0016021|GO:0006810|GO:0071705|GO:0055085|GO:0071918|GO:0015840|GO:0015204	transporter activity|localization|membrane|transmembrane transporter activity|integral component of membrane|transport|nitrogen compound transport|transmembrane transport|urea transmembrane transport|urea transport|urea transmembrane transporter activity	TGACv1_scaffold_031509_1BL:42049-44647	10.2931	10.4891	11.7186	1.74691	2.38094	1.74775	10.332	13.0509	13.265	6.51576	3.73731	4.10037	0.370954	0.621578	0.120126	15.5577	9.68239	8.36212	13.0087	9.38494	6.87123	-3.19208	4.53e-09	6.73e-08	DOWN	1.17908	0.000592108	0.0127275	UP
TRIAE_CS42_1BL_TGACv1_031638_AA0117620	FADG3	-	GO:0050896|GO:0008152|GO:0003824|GO:0005488|GO:0005623|GO:0016020|GO:0071704|GO:0044237|GO:0005622|GO:0006807|GO:0044238|GO:0005515|GO:0016787|GO:0008233|GO:0015979|GO:0042802|GO:0043231|GO:0019538|GO:0005737|GO:0010033|GO:0009725|GO:0009579|GO:0042651|GO:0005634|GO:0019684|GO:0006508|GO:0009765|GO:0009536|GO:0009735|GO:0008236|GO:0031977|GO:0010206|GO:0004252|GO:0004175|GO:0030091|GO:0009507|GO:…	response to stimulus|metabolic process|catalytic activity|binding|cell|membrane|organic substance metabolic process|cellular metabolic process|intracellular|nitrogen compound metabolic process|primary metabolic process|protein binding|hydrolase activity|peptidase activity|photosynthesis|identical protein binding|intracellular membrane-bounded organelle|protein metabolic process|cytoplasm|response…	TGACv1_scaffold_031638_1BL:54836-58392	12.9595	13.5468	14.7925	8.16478	9.07908	7.83644	11.8497	16.6991	17.3015	8.5326	5.4195	5.30528	2.34441	3.60647	1.44237	14.493	12.785	14.1417	11.4382	10.8373	8.37903	-1.85073	0.0051043	0.019165	DOWN	1.10069	0.00101497	0.0190446	UP
TRIAE_CS42_1BL_TGACv1_031767_AA0120330	FADG3	Protein CHUP1, chloroplastic [Source:Projected from Arabidopsis thaliana (AT3G25690) UniProtKB/Swiss-Prot;Acc:Q9LI74]	GO:0050896|GO:0005488|GO:0005576|GO:0065009|GO:0007154|GO:0051716|GO:0007165|GO:0005515|GO:0009966|GO:0005102|GO:0010469|GO:0005179	response to stimulus|binding|extracellular region|regulation of molecular function|cell communication|cellular response to stimulus|signal transduction|protein binding|regulation of signal transduction|receptor binding|regulation of receptor activity|hormone activity	TGACv1_scaffold_031767_1BL:47025-52208	9.10188	7.5912	21.8245	3.57502	2.4295	2.5021	8.06229	7.9869	17.77	5.92354	3.40863	6.75405	0.192059	0.485285	0.196942	18.339	16.8018	17.6083	15.9471	7.39085	11.7969	-4.25079	4.96e-09	7.31e-08	DOWN	1.25969	0.00339235	0.0459166	UP
TRIAE_CS42_1BL_TGACv1_032058_AA0124840	FADG3	-	-	-	TGACv1_scaffold_032058_1BL:11277-14385	7.0258	6.70272	12.7546	5.09328	4.3542	4.65013	11.0865	7.76376	9.5634	4.50064	1.9159	2.80602	0.571848	0.835981	0.125658	12.8781	13.0868	15.9896	17.7842	8.0523	10.6121	-3.95695	7.91e-08	9.43e-07	DOWN	1.52183	0.000260917	0.00678148	UP
TRIAE_CS42_1BL_TGACv1_032072_AA0124950	FADG3	-	GO:0008152|GO:0016020|GO:0044237|GO:0016021|GO:0006796|GO:0016311	metabolic process|membrane|cellular metabolic process|integral component of membrane|phosphate-containing compound metabolic process|dephosphorylation	TGACv1_scaffold_032072_1BL:47346-48826	30.9771	35.8988	52.3949	5.59048	2.53524	3.38653	13.3509	12.5818	36.5156	14.4038	9.3298	15.0502	0.797595	0.741999	0.780677	28.9376	32.4988	40.0717	32.236	37.8403	42.2502	-3.47844	0.000305885	0.00167952	DOWN	1.62071	4.36e-06	0.000244096	UP
TRIAE_CS42_1BL_TGACv1_032323_AA0128360	FADG3	-	-	-	TGACv1_scaffold_032323_1BL:11156-14140	8.28225	9.08015	10.3228	3.96813	4.87911	4.05633	5.01923	6.17075	10.0843	2.83279	5.35769	4.82483	0.431254	1.22588	0.442215	8.22301	9.60333	12.6669	7.46434	8.81218	8.40014	-3.12956	3.26e-06	2.84e-05	DOWN	1.08891	0.00100965	0.0189884	UP
TRIAE_CS42_1BL_TGACv1_032502_AA0130600	FADG3	ATP-dependent Clp protease proteolytic subunit-related protein 1, chloroplastic [Source:Projected from Arabidopsis thaliana (AT1G49970) UniProtKB/Swiss-Prot;Acc:Q9XJ35]	GO:0008152|GO:0003824|GO:0016020|GO:0071704|GO:0006807|GO:0044238|GO:0016787|GO:0008233|GO:0016021|GO:0019538|GO:0006508|GO:0008236|GO:0004252|GO:0004175	metabolic process|catalytic activity|membrane|organic substance metabolic process|nitrogen compound metabolic process|primary metabolic process|hydrolase activity|peptidase activity|integral component of membrane|protein metabolic process|proteolysis|serine-type peptidase activity|serine-type endopeptidase activity|endopeptidase activity	TGACv1_scaffold_032502_1BL:20987-24695	4.61508	3.57851	4.12105	2.18648	2.39285	2.0229	2.8752	2.48388	3.17266	2.1102	2.17476	1.79774	0.537917	0.917446	0.32797	3.94543	3.91465	3.79411	3.62422	2.21822	2.67897	-2.0294	0.00351927	0.0139688	DOWN	1.01759	0.00128439	0.0225688	UP
TRIAE_CS42_1BL_TGACv1_032846_AA0134710	FADG3	ATP-dependent Clp protease proteolytic subunit [Source:UniProtKB/TrEMBL;Acc:W5A4Z1]	GO:0032991|GO:0008152|GO:0003824|GO:0032502|GO:0005623|GO:0016020|GO:0071704|GO:0043234|GO:0005622|GO:0006807|GO:0044238|GO:0016787|GO:0008233|GO:0043231|GO:0019538|GO:0005737|GO:0048509|GO:0009579|GO:0006996|GO:0040034|GO:0042651|GO:0009526|GO:0006508|GO:0009536|GO:0009532|GO:0009657|GO:0009840|GO:0008236|GO:0048507|GO:0004252|GO:0009570|GO:0009658|GO:0004175|GO:0048510|GO:0009941|GO:0009507|GO:…	macromolecular complex|metabolic process|catalytic activity|developmental process|cell|membrane|organic substance metabolic process|protein complex|intracellular|nitrogen compound metabolic process|primary metabolic process|hydrolase activity|peptidase activity|intracellular membrane-bounded organelle|protein metabolic process|cytoplasm|regulation of meristem development|thylakoid|organelle organ…	TGACv1_scaffold_032846_1BL:16523-19595	15.9705	13.5114	15.6257	4.00494	4.04377	2.17695	10.5209	8.52214	14.545	7.92481	5.37616	5.80055	0.400714	0.39867	0.308165	17.6358	13.4304	13.8921	12.5058	8.34142	8.42614	-2.14292	0.00494544	0.0186587	DOWN	1.23968	0.000142138	0.0041776	UP
TRIAE_CS42_1BL_TGACv1_033060_AA0136560	FADG3	-	GO:0008152|GO:0003824|GO:0016020|GO:0071704|GO:0044237|GO:0006807|GO:0044238|GO:0016787|GO:0016021|GO:0019538|GO:0016788|GO:0006796|GO:0042578|GO:0006464|GO:0016791|GO:0016311|GO:0004721|GO:0006470|GO:0004722	metabolic process|catalytic activity|membrane|organic substance metabolic process|cellular metabolic process|nitrogen compound metabolic process|primary metabolic process|hydrolase activity|integral component of membrane|protein metabolic process|hydrolase activity, acting on ester bonds|phosphate-containing compound metabolic process|phosphoric ester hydrolase activity|cellular protein modificat…	TGACv1_scaffold_033060_1BL:37223-40860	9.57107	9.79664	5.70445	7.47617	6.91342	6.80361	2.41091	3.60769	3.562	3.74553	4.29403	4.47788	3.47435	4.09895	1.06253	3.61414	4.30347	3.02101	5.9119	6.41958	5.88335	-1.91949	0.00407575	0.0158295	DOWN	1.00215	0.00301348	0.042007	UP
TRIAE_CS42_1BL_TGACv1_033167_AA0137520	FADG3	-	GO:0005576	extracellular region	TGACv1_scaffold_033167_1BL:39132-40694	4.51377	5.52544	7.46255	3.70261	4.0795	3.04405	2.64142	3.12852	4.13871	2.42011	1.04919	3.75249	1.07592	1.24218	0.237622	3.69935	1.86181	7.62312	4.24045	4.96173	5.72933	-2.52768	8.52e-05	0.000540205	DOWN	1.27707	0.00270271	0.0389446	UP
TRIAE_CS42_1BL_TGACv1_033193_AA0137730	FADG3	Rac-like GTP-binding protein ARAC3 [Source:Projected from Arabidopsis thaliana (AT4G35020) UniProtKB/Swiss-Prot;Acc:Q38912]	GO:0050896|GO:0003824|GO:0005488|GO:0005623|GO:0016020|GO:0005622|GO:0007154|GO:0036094|GO:0051716|GO:0097367|GO:0007165|GO:0016787|GO:0016817|GO:0000166|GO:0001882|GO:0035556|GO:0017076|GO:0032549|GO:0007264|GO:0016818|GO:0019001|GO:0016462|GO:0005525|GO:0003924	response to stimulus|catalytic activity|binding|cell|membrane|intracellular|cell communication|small molecule binding|cellular response to stimulus|carbohydrate derivative binding|signal transduction|hydrolase activity|hydrolase activity, acting on acid anhydrides|nucleotide binding|nucleoside binding|intracellular signal transduction|purine nucleotide binding|ribonucleoside binding|small GTPase …	TGACv1_scaffold_033193_1BL:9098-12573	5.52475	7.06424	8.79091	9.36713	9.61734	9.68024	4.89857	5.33085	7.39352	3.61487	2.95943	3.7362	2.58591	4.04287	1.5836	5.92451	9.05869	9.92434	6.14766	7.66222	8.49626	-2.37451	6.26e-05	0.000409581	DOWN	1.05214	0.0019709	0.0309827	UP
TRIAE_CS42_1BL_TGACv1_033509_AA0140020	FADG3	Chlorophyll a-b binding protein, chloroplastic [Source:UniProtKB/TrEMBL;Acc:A0A1D5SH95]	GO:0032991|GO:0008152|GO:0005488|GO:0005623|GO:0016020|GO:0071704|GO:0044237|GO:0043234|GO:0005622|GO:0006807|GO:0044238|GO:0015979|GO:0016021|GO:0009521|GO:0043231|GO:0019538|GO:0005737|GO:0046906|GO:0009579|GO:0042651|GO:0019684|GO:0009765|GO:0009522|GO:0016168|GO:0009536|GO:0009523|GO:0006464|GO:0009507|GO:0009535|GO:0009534|GO:0018298	macromolecular complex|metabolic process|binding|cell|membrane|organic substance metabolic process|cellular metabolic process|protein complex|intracellular|nitrogen compound metabolic process|primary metabolic process|photosynthesis|integral component of membrane|photosystem|intracellular membrane-bounded organelle|protein metabolic process|cytoplasm|tetrapyrrole binding|thylakoid|thylakoid membr…	TGACv1_scaffold_033509_1BL:22587-23775	43.1401	43.4042	14.5915	6.62087	0.308146	0.527365	2.40253	12.4434	19.8731	4.54602	4.35165	1.19683	0	0.179746	0.6021	9.01284	57.8074	21.0092	15.2549	22.4432	4.12397	-5.57943	0.00051401	0.00265227	DOWN	3.32465	1.54e-09	2.35e-07	UP
TRIAE_CS42_1BS_TGACv1_049609_AA0157740	FADG3	-	GO:0005623|GO:0016020|GO:0005622|GO:0016021|GO:0043231|GO:0005737|GO:0009579|GO:0042651|GO:0009536|GO:0009507|GO:0009535|GO:0009534	cell|membrane|intracellular|integral component of membrane|intracellular membrane-bounded organelle|cytoplasm|thylakoid|thylakoid membrane|plastid|chloroplast|chloroplast thylakoid membrane|chloroplast thylakoid	TGACv1_scaffold_049609_1BS:23376-24777	9.31075	10.4765	24.5647	5.07	3.37687	3.75066	6.45225	4.15348	14.025	7.05397	5.90826	6.05264	0.175211	0.757034	0.538992	9.41656	10.3314	18.6128	15.5388	19.2576	27.4287	-3.41012	5.69e-05	0.000375951	DOWN	1.22187	0.00162466	0.0268458	UP
TRIAE_CS42_1BS_TGACv1_050073_AA0167070	FADG3	-	GO:0008152|GO:0003824|GO:0005488|GO:0071704|GO:0044237|GO:0036094|GO:0044238|GO:0097367|GO:0016740|GO:0030246|GO:0000166|GO:0030247|GO:0005975|GO:0016772|GO:1901135|GO:0016301|GO:0006796|GO:0016773|GO:0017076|GO:0046835|GO:2001070|GO:0006003|GO:0005524|GO:0016310|GO:0032559|GO:0019318|GO:0019200|GO:0003873|GO:0006000	metabolic process|catalytic activity|binding|organic substance metabolic process|cellular metabolic process|small molecule binding|primary metabolic process|carbohydrate derivative binding|transferase activity|carbohydrate binding|nucleotide binding|polysaccharide binding|carbohydrate metabolic process|transferase activity, transferring phosphorus-containing groups|carbohydrate derivative metabol…	TGACv1_scaffold_050073_1BS:10496-23724	10.9002	11.3739	22.7435	7.29205	3.99403	5.09423	11.9544	7.09087	17.9261	7.08856	3.98643	7.79733	1.35486	2.08256	1.18346	21.9401	14.4524	21.826	16.3716	7.99518	11.6208	-2.11143	0.000712243	0.00352596	DOWN	1.25422	0.00137245	0.0236928	UP
TRIAE_CS42_1BS_TGACv1_050305_AA0170380	FADG3	Protease Do-like 2, chloroplastic [Source:Projected from Arabidopsis thaliana (AT2G47940) UniProtKB/Swiss-Prot;Acc:O82261]	GO:0008152|GO:0003824|GO:0005488|GO:0005623|GO:0016020|GO:0071704|GO:0044237|GO:0005622|GO:0006807|GO:0044238|GO:0005515|GO:0016787|GO:0008233|GO:0015979|GO:0043231|GO:0019538|GO:0005737|GO:0009579|GO:0006996|GO:0042651|GO:0009526|GO:0019684|GO:0006508|GO:0009765|GO:0009536|GO:0009532|GO:0009657|GO:0030163|GO:0008236|GO:0010206|GO:0004252|GO:0009570|GO:0009658|GO:0004175|GO:0030091|GO:0009941|GO:…	metabolic process|catalytic activity|binding|cell|membrane|organic substance metabolic process|cellular metabolic process|intracellular|nitrogen compound metabolic process|primary metabolic process|protein binding|hydrolase activity|peptidase activity|photosynthesis|intracellular membrane-bounded organelle|protein metabolic process|cytoplasm|thylakoid|organelle organization|thylakoid membrane|pla…	TGACv1_scaffold_050305_1BS:13536-22430	2.78691	2.0383	2.85144	2.52295	1.76751	2.59844	1.38625	0.638419	1.79597	0.823442	0.78317	0.841006	0.817085	0.77043	0.3474	3.10185	2.3774	2.93699	1.6255	1.13018	1.96849	-2.15924	0.00569419	0.0210142	DOWN	1.6491	9e-06	0.000440924	UP
TRIAE_CS42_1BS_TGACv1_050332_AA0170800	FADG3	Fatty-acid-binding protein 3, chloroplastic [Source:Projected from Arabidopsis thaliana (AT1G53520) UniProtKB/Swiss-Prot;Acc:Q9C8L2]	GO:0008152|GO:0003824|GO:0005488|GO:0005623|GO:0071704|GO:0044237|GO:0008289|GO:0005622|GO:0036094|GO:0016853|GO:0044238|GO:0016872|GO:0043231|GO:0005737|GO:0005504|GO:0006629|GO:0009536|GO:0009532|GO:0006631|GO:0009570|GO:0009507|GO:0019752	metabolic process|catalytic activity|binding|cell|organic substance metabolic process|cellular metabolic process|lipid binding|intracellular|small molecule binding|isomerase activity|primary metabolic process|intramolecular lyase activity|intracellular membrane-bounded organelle|cytoplasm|fatty acid binding|lipid metabolic process|plastid|plastid stroma|fatty acid metabolic process|chloroplast st…	TGACv1_scaffold_050332_1BS:20914-22609	7.74106	7.08311	12.8365	2.99934	2.79611	2.19591	3.07807	3.50113	7.59949	3.11284	4.21044	4.47143	0.510975	0.677825	0.960591	8.66682	5.58767	10.3935	6.0168	7.30192	11.2041	-2.09845	0.00471587	0.0179282	DOWN	1.2297	0.000503531	0.0112267	UP
TRIAE_CS42_1BS_TGACv1_050552_AA0173280	FADG3	-	GO:0008152|GO:0005488|GO:0005623|GO:0044237|GO:0005622|GO:0072593|GO:0005737|GO:0043169|GO:0005829|GO:0046872	metabolic process|binding|cell|cellular metabolic process|intracellular|reactive oxygen species metabolic process|cytoplasm|cation binding|cytosol|metal ion binding	TGACv1_scaffold_050552_1BS:36050-36964	956.027	1057.43	909.054	491.439	509.655	470.111	448.304	458.175	694.474	392.917	270.189	287.679	54.6705	75.4606	49.4801	683.893	1456.31	1374.93	544.589	578.998	379.229	-3.76866	9.49e-18	4.31e-16	DOWN	1.62002	1.63e-06	0.000104884	UP
TRIAE_CS42_1BS_TGACv1_050930_AA0176780	FADG3	Glutamyl-tRNA reductase [Source:UniProtKB/TrEMBL;Acc:A0A1D5SNF8]	GO:0008152|GO:0003824|GO:0005488|GO:0016491|GO:0071704|GO:0044237|GO:0048037|GO:0036094|GO:0006807|GO:0009058|GO:0000166|GO:0006725|GO:0055114|GO:0050662|GO:0044249|GO:0051188|GO:0016620|GO:0046148|GO:0006783|GO:0050661|GO:0006778|GO:0006779|GO:0033014|GO:0006782|GO:0008883	metabolic process|catalytic activity|binding|oxidoreductase activity|organic substance metabolic process|cellular metabolic process|cofactor binding|small molecule binding|nitrogen compound metabolic process|biosynthetic process|nucleotide binding|cellular aromatic compound metabolic process|oxidation-reduction process|coenzyme binding|cellular biosynthetic process|cofactor biosynthetic process|o…	TGACv1_scaffold_050930_1BS:22538-26335	21.6121	21.6643	23.0527	1.72746	0.619068	0.687759	4.3773	4.77336	20.0681	4.55387	3.41464	3.37462	0.40117	0.467002	0.27424	11.0548	25.3286	29.6195	13.1894	19.0878	10.8301	-3.73058	0.00559535	0.020706	DOWN	2.54782	4.49e-14	2.13e-11	UP
TRIAE_CS42_1DL_TGACv1_061075_AA0184240	FADG3	-	GO:0008152|GO:0003824|GO:0005488|GO:0016491|GO:0071704|GO:0044237|GO:0048037|GO:0036094|GO:0006807|GO:0000166|GO:0006725|GO:0055114|GO:0050662|GO:0016614|GO:0009690|GO:0019139|GO:0050660|GO:0009308	metabolic process|catalytic activity|binding|oxidoreductase activity|organic substance metabolic process|cellular metabolic process|cofactor binding|small molecule binding|nitrogen compound metabolic process|nucleotide binding|cellular aromatic compound metabolic process|oxidation-reduction process|coenzyme binding|oxidoreductase activity, acting on CH-OH group of donors|cytokinin metabolic proce…	TGACv1_scaffold_061075_1DL:94526-98615	2.35745	1.64209	1.98895	0.463563	0.559077	0.56499	0.153293	0.580043	1.24118	0.436595	0.736091	0.716905	0.0374618	0.0745414	0.0192116	0.598023	2.07489	1.5815	0.537959	1.54277	1.43038	-4.90667	1.22e-07	1.41e-06	DOWN	1.66412	3.78e-05	0.0014353	UP
TRIAE_CS42_1DL_TGACv1_061143_AA0186830	FADG3	-	GO:0008152|GO:0016020|GO:0044237|GO:0016021|GO:0006796|GO:0016311	metabolic process|membrane|cellular metabolic process|integral component of membrane|phosphate-containing compound metabolic process|dephosphorylation	TGACv1_scaffold_061143_1DL:132287-133745	22.6116	24.6745	31.4195	5.43063	2.35425	2.53265	9.53862	10.2473	25.0409	10.9749	9.26569	10.3467	0.578415	0.762304	0.754862	19.9012	24.5091	26.598	20.9311	23.5012	25.7078	-3.31898	0.000454828	0.0023853	DOWN	1.36353	1.86e-05	0.000802758	UP
TRIAE_CS42_1DL_TGACv1_061144_AA0186870	FADG3	-	GO:0005623|GO:0005622|GO:0009579	cell|intracellular|thylakoid	TGACv1_scaffold_061144_1DL:119982-121473	17.7242	21.8064	77.0307	8.39863	1.82917	1.70758	13.9624	9.9423	39.2363	13.3249	4.82019	9.95088	0	0.443421	0.399901	32.8138	22.7629	32.6278	30.1846	24.4858	45.1567	-3.53062	9.19e-06	7.26e-05	DOWN	2.05265	0.000152203	0.00440432	UP
TRIAE_CS42_1DL_TGACv1_061203_AA0188710	FADG3	-	-	-	TGACv1_scaffold_061203_1DL:137049-140695	2.05668	2.03122	1.71601	1.69651	1.38176	1.73423	1.07096	0.798542	1.34344	1.10921	0.805813	0.843991	0.211882	0.425145	0.191706	1.12747	1.65677	1.70287	1.44614	2.05316	1.51043	-2.79111	8.93e-06	7.08e-05	DOWN	1.07287	0.002276	0.0343815	UP
TRIAE_CS42_1DL_TGACv1_061214_AA0189100	FADG3	Carotene epsilon-monooxygenase, chloroplastic [Source:Projected from Arabidopsis thaliana (AT3G53130) UniProtKB/Swiss-Prot;Acc:Q6TBX7]	GO:0008152|GO:0003824|GO:0005488|GO:0016491|GO:0016705|GO:0055114|GO:0004497|GO:0046906|GO:0043169|GO:0020037|GO:0046872|GO:0046914|GO:0005506	metabolic process|catalytic activity|binding|oxidoreductase activity|oxidoreductase activity, acting on paired donors, with incorporation or reduction of molecular oxygen|oxidation-reduction process|monooxygenase activity|tetrapyrrole binding|cation binding|heme binding|metal ion binding|transition metal ion binding|iron ion binding	TGACv1_scaffold_061214_1DL:99206-104580	8.92727	8.57249	12.9254	7.22467	6.23535	7.29501	5.79618	4.04249	10.1818	2.71324	4.16399	3.89741	1.11345	1.69859	1.38912	9.70207	7.96974	9.54357	7.31233	7.29171	8.5644	-2.42958	6.05e-06	4.97e-05	DOWN	1.49763	6.09e-06	0.000323371	UP
TRIAE_CS42_1DL_TGACv1_061384_AA0193820	FADG3	-	GO:0051179|GO:0006810|GO:0006869	localization|transport|lipid transport	TGACv1_scaffold_061384_1DL:52897-53555	6.41569	8.09027	10.3212	2.3341	0.472195	0.769681	0.755151	1.26698	1.60735	1.00565	2.90803	1.70782	0.0791003	0.224848	0.243342	0.736538	1.07836	2.18574	1.72657	5.66065	4.33338	-3.18173	0.00172749	0.00759681	DOWN	2.14289	2.28e-06	0.000141796	UP
TRIAE_CS42_1DL_TGACv1_061392_AA0193950	FADG3	-	GO:0005215|GO:0051179|GO:0016020|GO:0022857|GO:0016021|GO:0006810|GO:0006811|GO:0015267|GO:0055085|GO:0034220|GO:0005216	transporter activity|localization|membrane|transmembrane transporter activity|integral component of membrane|transport|ion transport|channel activity|transmembrane transport|ion transmembrane transport|ion channel activity	TGACv1_scaffold_061392_1DL:69806-76055	1.2235	1.41244	2.56233	0.0757118	0.176355	0.10834	0.564098	0.764385	1.27896	0.252796	0.504147	0.76496	0.0477221	0.0180871	0	0.423222	1.59946	0.6105	0.785802	1.80424	1.58446	-3.85035	0.00224502	0.0095084	DOWN	1.77216	0.000175492	0.00492702	UP
TRIAE_CS42_1DL_TGACv1_061505_AA0197170	FADG3	-	-	-	TGACv1_scaffold_061505_1DL:78757-80755	1.8754	1.75042	3.93182	1.19417	0.774737	0.378839	0.767035	1.29346	2.06394	0.687482	0.71294	1.0614	0.129781	0.295129	0.310513	2.24443	2.28546	2.32437	1.5903	1.51872	2.58539	-2.52317	0.0111989	0.0370849	DOWN	1.61821	0.00133848	0.0232887	UP
TRIAE_CS42_1DL_TGACv1_061535_AA0198100	FADG3	-	GO:0005215|GO:0051179|GO:0016020|GO:0022857|GO:0016021|GO:0006810|GO:0071705|GO:0055085|GO:0006857	transporter activity|localization|membrane|transmembrane transporter activity|integral component of membrane|transport|nitrogen compound transport|transmembrane transport|oligopeptide transport	TGACv1_scaffold_061535_1DL:22846-25637	3.0364	2.72381	2.54637	0.533357	0.549528	0.558849	3.51553	1.60056	3.41593	1.08343	0.319642	1.26478	0.0700417	0.246882	0	5.90742	1.38464	1.39781	3.39556	2.81831	0.697649	-2.92831	0.00326857	0.0131142	DOWN	1.63858	0.000294517	0.0074407	UP
TRIAE_CS42_1DL_TGACv1_061638_AA0200670	FADG3	UTP--glucose-1-phosphate uridylyltransferase 3, chloroplastic [Source:Projected from Arabidopsis thaliana (AT3G56040) UniProtKB/Swiss-Prot;Acc:F4IY62]	GO:0008152|GO:0003824|GO:0005623|GO:0071704|GO:0044237|GO:0005622|GO:0006807|GO:0044238|GO:0009058|GO:0016740|GO:0006725|GO:0043231|GO:0005737|GO:0016772|GO:0006139|GO:0044249|GO:1901135|GO:0006629|GO:0006790|GO:0008610|GO:0016779|GO:0009536|GO:0006011|GO:0070569|GO:0009507|GO:0046506|GO:0003983	metabolic process|catalytic activity|cell|organic substance metabolic process|cellular metabolic process|intracellular|nitrogen compound metabolic process|primary metabolic process|biosynthetic process|transferase activity|cellular aromatic compound metabolic process|intracellular membrane-bounded organelle|cytoplasm|transferase activity, transferring phosphorus-containing groups|nucleobase-conta…	TGACv1_scaffold_061638_1DL:81677-88935	1.48855	1.72419	3.22577	1.0132	0.58737	0.548326	1.04615	0.451304	1.97772	0.779467	0.27782	0.706663	0.0313072	0.12459	0.0160554	1.99912	1.65397	2.11468	2.06802	1.62749	1.91	-4.09157	2.08e-07	2.3e-06	DOWN	1.86792	7.51e-05	0.00251979	UP
TRIAE_CS42_1DL_TGACv1_061952_AA0206270	FADG3	Peroxidase [Source:UniProtKB/TrEMBL;Acc:A0A1D5SU82]	GO:0050896|GO:0008152|GO:0003824|GO:0005488|GO:0016209|GO:0016491|GO:0044237|GO:0004601|GO:0006950|GO:0072593|GO:0055114|GO:0006979|GO:0046906|GO:0098869|GO:0043169|GO:0020037|GO:0046872|GO:0042744	response to stimulus|metabolic process|catalytic activity|binding|antioxidant activity|oxidoreductase activity|cellular metabolic process|peroxidase activity|response to stress|reactive oxygen species metabolic process|oxidation-reduction process|response to oxidative stress|tetrapyrrole binding|cellular oxidant detoxification|cation binding|heme binding|metal ion binding|hydrogen peroxide catabo…	TGACv1_scaffold_061952_1DL:42826-45267	5.00023	4.47944	6.76589	1.25109	1.22935	1.23764	2.79502	1.9166	3.19657	2.15616	3.47575	2.44109	0.325055	0.530291	0.304328	2.82014	3.54055	5.38055	4.38363	4.27458	5.18506	-2.57834	3.27e-05	0.000228412	DOWN	1.00887	0.00189081	0.0300362	UP
TRIAE_CS42_1DL_TGACv1_062224_AA0210830	FADG3	-	GO:0008152|GO:0003824|GO:0071704|GO:0044238|GO:0016787|GO:0005975|GO:0016798|GO:0004553	metabolic process|catalytic activity|organic substance metabolic process|primary metabolic process|hydrolase activity|carbohydrate metabolic process|hydrolase activity, acting on glycosyl bonds|hydrolase activity, hydrolyzing O-glycosyl compounds	TGACv1_scaffold_062224_1DL:61306-66753	4.60277	5.43467	5.86986	4.37475	4.97074	6.0675	4.32593	3.18234	6.68311	2.5361	2.26073	1.50349	1.02932	1.33366	0.490909	7.18084	3.75309	5.4202	4.6611	3.37761	3.33802	-2.63165	2.52e-07	2.75e-06	DOWN	1.33619	5.85e-05	0.00205944	UP
TRIAE_CS42_1DL_TGACv1_062271_AA0211650	FADG3	-	GO:0008152|GO:0003824|GO:0005488|GO:0016020|GO:0071704|GO:0044237|GO:0036094|GO:0006807|GO:0044238|GO:0097367|GO:0016740|GO:0016021|GO:0000166|GO:0019538|GO:0016772|GO:0016301|GO:0006796|GO:0016773|GO:0017076|GO:0005524|GO:0006464|GO:0016310|GO:0032559|GO:0004672|GO:0004713|GO:0006468|GO:0018108	metabolic process|catalytic activity|binding|membrane|organic substance metabolic process|cellular metabolic process|small molecule binding|nitrogen compound metabolic process|primary metabolic process|carbohydrate derivative binding|transferase activity|integral component of membrane|nucleotide binding|protein metabolic process|transferase activity, transferring phosphorus-containing groups|kina…	TGACv1_scaffold_062271_1DL:52486-55638	1.06899	1.031	2.18873	0.846687	0.2252	0.148766	0.151647	0.163247	0.908694	0.25033	0.828103	0.409193	0.0416957	0.0632123	0.099761	0.314325	1.13692	1.81358	0.367239	1.10723	1.29208	-2.59782	0.0132997	0.042766	DOWN	1.52754	0.00174292	0.0282366	UP
TRIAE_CS42_1DL_TGACv1_062395_AA0213780	FADG3	-	GO:0022414|GO:0005576|GO:0000003|GO:0019953	reproductive process|extracellular region|reproduction|sexual reproduction	TGACv1_scaffold_062395_1DL:15346-17610	6.04885	5.93341	15.6308	2.43145	2.90451	2.75062	1.57938	0.909208	12.4277	0.757775	2.97915	2.50687	0.238411	0.329168	0	6.75098	8.06799	10.3001	4.38214	6.07041	13.6545	-4.41124	1.41e-09	2.28e-08	DOWN	2.14486	1.79e-05	0.000781612	UP
TRIAE_CS42_1DL_TGACv1_062483_AA0215080	FADG3	-	-	-	TGACv1_scaffold_062483_1DL:33767-36592	8.2814	9.41742	10.8848	4.67739	5.31883	5.0879	6.27254	6.32357	11.4661	4.87246	4.27274	3.86417	1.25999	1.27147	0.839795	8.25512	11.7563	12.8144	6.18791	8.29383	8.1053	-2.59468	9.24e-06	7.3e-05	DOWN	1.13564	0.000350542	0.0085084	UP
TRIAE_CS42_1DL_TGACv1_062668_AA0218050	FADG3	-	GO:0032991|GO:0008152|GO:0005623|GO:0016020|GO:0044237|GO:0043234|GO:0005622|GO:0015979|GO:0009538|GO:0009521|GO:0009579|GO:0009522	macromolecular complex|metabolic process|cell|membrane|cellular metabolic process|protein complex|intracellular|photosynthesis|photosystem I reaction center|photosystem|thylakoid|photosystem I	TGACv1_scaffold_062668_1DL:42567-43504	103.319	109.028	96.6736	38.7023	18.7773	22.2778	20.4638	25.8006	70.9572	21.3667	30.4242	17.7842	2.98779	4.32034	4.3957	45.4491	93.9211	79.9666	29.4732	74.1072	54.4248	-4.24272	2.72e-08	3.54e-07	DOWN	2.15106	3.91e-10	6.97e-08	UP
TRIAE_CS42_1DL_TGACv1_062755_AA0219420	FADG3	-	-	-	TGACv1_scaffold_062755_1DL:33327-38015	1.30642	1.62271	1.50302	0.646714	0.844965	1.23954	0.50194	0.846427	1.50069	0.539881	0.610102	0.583415	0.3114	0.466729	0.406393	0.903826	1.54384	1.99908	0.780508	1.83478	1.38637	-2.15035	0.00496847	0.0187311	DOWN	1.3544	0.00235826	0.0353427	UP
TRIAE_CS42_1DL_TGACv1_062768_AA0219590	FADG3	-	GO:0005215|GO:0051179|GO:0016020|GO:0022857|GO:0016021|GO:0006810|GO:0055085	transporter activity|localization|membrane|transmembrane transporter activity|integral component of membrane|transport|transmembrane transport	TGACv1_scaffold_062768_1DL:14826-18355	2.73963	3.16679	2.47603	1.92764	1.6707	1.8634	1.53117	1.71586	1.88646	1.16607	0.809252	0.864104	0.220122	0.287827	0.112858	2.48903	2.81351	1.72338	2.25059	1.7536	1.13281	-4.0327	1.98e-10	3.66e-09	DOWN	1.56177	4.47e-05	0.00165934	UP
TRIAE_CS42_1DL_TGACv1_063078_AA0223690	FADG3	Phosphoglycerate kinase [Source:UniProtKB/TrEMBL;Acc:A0A1D5SYA1]	GO:0008152|GO:0003824|GO:0071704|GO:0044237|GO:0006807|GO:0044238|GO:0016740|GO:0006725|GO:0005975|GO:0016772|GO:0006139|GO:1901135|GO:0016301|GO:0006796|GO:0006753|GO:0016310|GO:0006096|GO:0009117|GO:0019752|GO:0004618|GO:0006163|GO:0009150|GO:0006165|GO:0046939|GO:0046496|GO:0006090|GO:0046034	metabolic process|catalytic activity|organic substance metabolic process|cellular metabolic process|nitrogen compound metabolic process|primary metabolic process|transferase activity|cellular aromatic compound metabolic process|carbohydrate metabolic process|transferase activity, transferring phosphorus-containing groups|nucleobase-containing compound metabolic process|carbohydrate derivative met…	TGACv1_scaffold_063078_1DL:29123-33884	22.9773	22.7633	41.3792	14.0963	5.94068	5.0555	6.72532	4.5939	11.7246	7.7836	11.8725	12.5201	1.83669	1.872	2.03604	16.333	20.3878	26.9508	10.4928	13.1819	21.3846	-2.17961	0.000636347	0.00320269	DOWN	1.43701	5.15e-05	0.00185781	UP
TRIAE_CS42_1DL_TGACv1_063132_AA0224250	FADG3	Chlorophyll synthase, chloroplastic [Source:Projected from Arabidopsis thaliana (AT3G51820) UniProtKB/Swiss-Prot;Acc:Q38833]	GO:0008152|GO:0003824|GO:0016020|GO:0071704|GO:0044237|GO:0006807|GO:0009058|GO:0016740|GO:0016021|GO:0016765|GO:0006725|GO:0044249|GO:0015995|GO:0051188|GO:0046148|GO:0006778|GO:0004659|GO:0006779|GO:0033014|GO:0015994|GO:0046408	metabolic process|catalytic activity|membrane|organic substance metabolic process|cellular metabolic process|nitrogen compound metabolic process|biosynthetic process|transferase activity|integral component of membrane|transferase activity, transferring alkyl or aryl (other than methyl) groups|cellular aromatic compound metabolic process|cellular biosynthetic process|chlorophyll biosynthetic proce…	TGACv1_scaffold_063132_1DL:15614-24725	6.09169	5.99827	7.51156	5.90485	4.60956	5.99174	3.82612	2.43537	6.04506	1.81223	2.48646	2.19349	1.29999	1.41331	0.818514	7.16026	5.6358	7.03735	3.45844	3.47983	4.12691	-2.55141	8.67e-05	0.00054847	DOWN	1.59419	7.63e-07	5.42e-05	UP
TRIAE_CS42_1DL_TGACv1_063502_AA0227990	FADG3	-	GO:0050896|GO:0008152|GO:0003824|GO:0005488|GO:0005623|GO:0016020|GO:0071704|GO:0044237|GO:0005622|GO:0006807|GO:0044238|GO:0005515|GO:0016787|GO:0008233|GO:0015979|GO:0042802|GO:0043231|GO:0019538|GO:0005737|GO:0010033|GO:0009725|GO:0009579|GO:0042651|GO:0005634|GO:0019684|GO:0006508|GO:0009765|GO:0009536|GO:0009735|GO:0008236|GO:0031977|GO:0010206|GO:0004252|GO:0004175|GO:0030091|GO:0009507|GO:…	response to stimulus|metabolic process|catalytic activity|binding|cell|membrane|organic substance metabolic process|cellular metabolic process|intracellular|nitrogen compound metabolic process|primary metabolic process|protein binding|hydrolase activity|peptidase activity|photosynthesis|identical protein binding|intracellular membrane-bounded organelle|protein metabolic process|cytoplasm|response…	TGACv1_scaffold_063502_1DL:7655-11135	14.9473	16.7197	17.9479	10.4626	7.02435	6.67445	14.3154	17.8852	19.9581	7.76357	6.49561	6.16409	2.69973	3.21061	1.55364	16.7845	18.6382	14.8438	11.7094	12.7585	10.587	-1.88222	0.00205851	0.00882535	DOWN	1.28056	5.31e-05	0.00190602	UP
TRIAE_CS42_1DL_TGACv1_065073_AA0236480	FADG3	-	GO:0050896|GO:0005488|GO:0055044|GO:0005623|GO:0016020|GO:0005886|GO:0009506|GO:0005622|GO:0034337|GO:0006950|GO:0006457|GO:0071944|GO:0009408|GO:0003676|GO:0043231|GO:0005737|GO:0006979|GO:0061077|GO:0009266|GO:0009409|GO:0005634	response to stimulus|binding|symplast|cell|membrane|plasma membrane|plasmodesma|intracellular|RNA folding|response to stress|protein folding|cell periphery|response to heat|nucleic acid binding|intracellular membrane-bounded organelle|cytoplasm|response to oxidative stress|chaperone-mediated protein folding|response to temperature stimulus|response to cold|nucleus	TGACv1_scaffold_065073_1DL:1-1748	0.409894	0.640571	1.27485	0.480502	0.416601	0.69715	0.444201	0.765084	0.963926	0.207025	0.185781	0.287655	0.195405	0.22218	0.0834879	0.303274	0.999019	1.62485	0.280609	0.659624	0.581195	-2.91404	4.84e-06	4.07e-05	DOWN	1.77284	0.00146173	0.0248555	UP
TRIAE_CS42_1DS_TGACv1_080166_AA0241970	FADG3	-	GO:0008152|GO:0005488|GO:0005623|GO:0044237|GO:0005622|GO:0072593|GO:0005737|GO:0043169|GO:0005829|GO:0046872	metabolic process|binding|cell|cellular metabolic process|intracellular|reactive oxygen species metabolic process|cytoplasm|cation binding|cytosol|metal ion binding	TGACv1_scaffold_080166_1DS:18377-27735	784.089	806.053	929.733	367.164	400.874	397.8	546.639	335.415	737.455	255.207	192.614	182.607	44.1424	62.8221	33.3483	803.45	1135.76	1292.91	430.113	481.661	407.408	-3.78708	3.37e-17	1.45e-15	DOWN	1.99895	2.52e-09	3.66e-07	UP
TRIAE_CS42_1DS_TGACv1_080218_AA0243430	FADG3	-	GO:0005488|GO:0005515	binding|protein binding	TGACv1_scaffold_080218_1DS:1381-4480	13.0301	11.4953	15.5905	6.09756	5.55608	4.78112	6.99966	9.63876	15.918	6.09279	6.92113	6.28672	1.20111	1.98649	0.709118	13.3154	18.6707	14.8627	12.293	10.8612	13.4139	-2.58138	0.00394503	0.015384	DOWN	1.05553	0.000586599	0.0126368	UP
TRIAE_CS42_1DS_TGACv1_080357_AA0246550	FADG3	-	GO:0005488|GO:0005515	binding|protein binding	TGACv1_scaffold_080357_1DS:89356-90466	2.81811	4.47728	3.33169	0.802958	1.0791	0.22801	0.89489	0.850736	1.325	1.43993	1.78231	0.965836	0.234327	0.213149	0.192214	1.99508	1.99671	3.52529	1.99205	2.53122	3.46213	-2.47601	0.0120324	0.0393583	DOWN	1.34339	0.00208016	0.0322713	UP
TRIAE_CS42_1DS_TGACv1_080995_AA0256530	FADG3	-	GO:0003824|GO:0016787|GO:0016788	catalytic activity|hydrolase activity|hydrolase activity, acting on ester bonds	TGACv1_scaffold_080995_1DS:19597-24794	2.24882	2.24559	4.57519	0.989542	0.651065	0.663829	0.664636	0.503017	1.57866	0.636757	0.988416	0.621705	0.113705	0.13852	0.0999425	1.68549	1.66096	3.24169	2.25792	1.68883	2.14378	-3.65013	1.78e-07	2e-06	DOWN	2.01312	7.04e-07	5.06e-05	UP
TRIAE_CS42_1DS_TGACv1_081188_AA0258510	FADG3	-	GO:0016020|GO:0016021	membrane|integral component of membrane	TGACv1_scaffold_081188_1DS:11966-13099	2.10414	3.3823	2.78118	1.89673	3.08652	2.05762	1.44208	3.73449	2.9462	1.07712	0.309289	0.957822	0.121999	0.208074	0.0833945	2.4885	3.25729	1.93528	1.63512	1.92183	1.21518	-3.96213	1.68e-08	2.25e-07	DOWN	1.81835	0.000406087	0.00953609	UP
TRIAE_CS42_1DS_TGACv1_081586_AA0261700	FADG3	Protease Do-like 2, chloroplastic [Source:Projected from Arabidopsis thaliana (AT2G47940) UniProtKB/Swiss-Prot;Acc:O82261]	GO:0008152|GO:0003824|GO:0005488|GO:0005623|GO:0016020|GO:0071704|GO:0044237|GO:0005622|GO:0006807|GO:0044238|GO:0005515|GO:0016787|GO:0008233|GO:0015979|GO:0043231|GO:0019538|GO:0005737|GO:0009579|GO:0006996|GO:0042651|GO:0009526|GO:0019684|GO:0006508|GO:0009765|GO:0009536|GO:0009532|GO:0009657|GO:0030163|GO:0008236|GO:0010206|GO:0004252|GO:0009570|GO:0009658|GO:0004175|GO:0030091|GO:0009941|GO:…	metabolic process|catalytic activity|binding|cell|membrane|organic substance metabolic process|cellular metabolic process|intracellular|nitrogen compound metabolic process|primary metabolic process|protein binding|hydrolase activity|peptidase activity|photosynthesis|intracellular membrane-bounded organelle|protein metabolic process|cytoplasm|thylakoid|organelle organization|thylakoid membrane|pla…	TGACv1_scaffold_081586_1DS:16447-25313	2.02727	1.6734	3.01453	3.3192	1.47017	1.849	1.3627	0.564801	1.88661	0.539647	0.894046	1.07665	0.587708	0.490043	0.401763	2.2673	2.337	2.22546	1.26029	0.899361	1.54477	-2.17036	0.000339141	0.001839	DOWN	1.41955	0.00049528	0.0110973	UP
TRIAE_CS42_1DS_TGACv1_082196_AA0264140	FADG3	Glutamyl-tRNA reductase [Source:UniProtKB/TrEMBL;Acc:A0A1D5T5B1]	GO:0008152|GO:0003824|GO:0005488|GO:0016491|GO:0071704|GO:0044237|GO:0048037|GO:0036094|GO:0006807|GO:0009058|GO:0000166|GO:0006725|GO:0055114|GO:0050662|GO:0044249|GO:0051188|GO:0016620|GO:0046148|GO:0006783|GO:0050661|GO:0006778|GO:0006779|GO:0033014|GO:0006782|GO:0008883	metabolic process|catalytic activity|binding|oxidoreductase activity|organic substance metabolic process|cellular metabolic process|cofactor binding|small molecule binding|nitrogen compound metabolic process|biosynthetic process|nucleotide binding|cellular aromatic compound metabolic process|oxidation-reduction process|coenzyme binding|cellular biosynthetic process|cofactor biosynthetic process|o…	TGACv1_scaffold_082196_1DS:12397-16680	4.34052	5.83323	5.00597	0.565619	0.0970374	0.172229	0.888065	0.364515	5.04899	1.80162	1.31426	1.33384	0.0505721	0.100628	0.0453745	2.54809	6.93793	7.01626	3.6601	6.18835	3.6835	-4.21784	0.000205577	0.00117973	DOWN	1.77036	1.43e-07	1.29e-05	UP
TRIAE_CS42_1DS_TGACv1_082271_AA0264310	FADG3	-	GO:0005623|GO:0016020|GO:0005622|GO:0016021|GO:0043231|GO:0005737|GO:0009579|GO:0042651|GO:0009536|GO:0009507|GO:0009535|GO:0009534	cell|membrane|intracellular|integral component of membrane|intracellular membrane-bounded organelle|cytoplasm|thylakoid|thylakoid membrane|plastid|chloroplast|chloroplast thylakoid membrane|chloroplast thylakoid	TGACv1_scaffold_082271_1DS:874-2824	5.1949	4.87683	12.3303	4.27507	1.73979	2.34062	3.15629	2.14596	7.1964	3.90348	2.56694	3.43651	0.19792	0.588569	0.312232	4.7393	5.05947	7.03493	8.16781	7.54448	11.2344	-2.72983	0.000359524	0.00193685	DOWN	1.17712	0.00301981	0.042088	UP
TRIAE_CS42_2AL_TGACv1_092917_AA0267040	FADG3	-	GO:0005488|GO:0005623|GO:0005622|GO:0003676|GO:0043231|GO:0005737|GO:0009579|GO:0009536|GO:0009532|GO:0003723|GO:0003729|GO:0009570|GO:0009507	binding|cell|intracellular|nucleic acid binding|intracellular membrane-bounded organelle|cytoplasm|thylakoid|plastid|plastid stroma|RNA binding|mRNA binding|chloroplast stroma|chloroplast	TGACv1_scaffold_092917_2AL:268193-271010	4.81628	4.199	7.80063	4.0284	2.51395	2.66959	2.34871	1.43366	7.34935	2.19551	2.36804	3.32268	0.58374	0.647135	0	5.55235	4.92433	5.9144	6.13596	5.16271	6.88034	-2.37789	0.00288504	0.0117843	DOWN	1.09242	0.00266456	0.038573	UP
TRIAE_CS42_2AL_TGACv1_093165_AA0273840	FADG3	-	GO:0008152|GO:0003824|GO:0005488|GO:0048037|GO:0036094|GO:0009058|GO:0030170	metabolic process|catalytic activity|binding|cofactor binding|small molecule binding|biosynthetic process|pyridoxal phosphate binding	TGACv1_scaffold_093165_2AL:118276-123826	67.8568	71.0592	134.43	48.3164	37.0199	45.7237	56.3923	50.3452	132.206	44.8485	33.3041	45.3801	13.9332	17.5672	10.4067	123.257	97.725	131.672	88.4747	64.3368	92.0021	-2.00535	0.00104347	0.00490939	DOWN	1.14583	0.00153109	0.0256923	UP
TRIAE_CS42_2AL_TGACv1_093196_AA0274800	FADG3	-	-	-	TGACv1_scaffold_093196_2AL:35159-38050	13.4094	13.4635	11.7618	22.7763	23.6012	24.7755	9.73843	7.78188	15.3278	5.78293	7.18135	3.04031	5.07479	6.84371	4.84064	13.031	12.7716	13.2256	8.98204	10.6369	7.78784	-2.59376	2.75e-07	2.97e-06	DOWN	1.27141	0.000395748	0.0093363	UP
TRIAE_CS42_2AL_TGACv1_093242_AA0275710	FADG3	-	GO:0032991|GO:0008152|GO:0005488|GO:0005623|GO:0016020|GO:0044237|GO:0009654|GO:0043234|GO:0005622|GO:0019898|GO:0015979|GO:0016021|GO:0009521|GO:0043231|GO:0005737|GO:0009579|GO:0042651|GO:0043169|GO:0019684|GO:0046872|GO:0010109|GO:0009536|GO:0009523|GO:0005509|GO:0042548|GO:0009507|GO:0009535|GO:0009534|GO:0042549	macromolecular complex|metabolic process|binding|cell|membrane|cellular metabolic process|photosystem II oxygen evolving complex|protein complex|intracellular|extrinsic component of membrane|photosynthesis|integral component of membrane|photosystem|intracellular membrane-bounded organelle|cytoplasm|thylakoid|thylakoid membrane|cation binding|photosynthesis, light reaction|metal ion binding|regula…	TGACv1_scaffold_093242_2AL:12414-14531	12.2459	12.7367	15.9803	5.0557	3.44162	3.08579	3.59368	6.30179	4.81383	5.12831	3.95229	6.18369	0.375553	1.18615	0.605148	8.42181	16.0107	21.5327	7.04671	9.74742	11.5437	-3.04108	0.00111995	0.00521859	DOWN	1.42416	1.86e-05	0.000802826	UP
TRIAE_CS42_2AL_TGACv1_093283_AA0276660	FADG3	Glyceraldehyde-3-phosphate dehydrogenase [Source:UniProtKB/TrEMBL;Acc:A0A1D5T799]	GO:0008152|GO:0003824|GO:0005488|GO:0016491|GO:0071704|GO:0048037|GO:0036094|GO:0044238|GO:0000166|GO:0055114|GO:0050662|GO:0005975|GO:0016620|GO:0050661|GO:0051287|GO:0019318|GO:0006006	metabolic process|catalytic activity|binding|oxidoreductase activity|organic substance metabolic process|cofactor binding|small molecule binding|primary metabolic process|nucleotide binding|oxidation-reduction process|coenzyme binding|carbohydrate metabolic process|oxidoreductase activity, acting on the aldehyde or oxo group of donors, NAD or NADP as acceptor|NADP binding|NAD binding|hexose metab…	TGACv1_scaffold_093283_2AL:109456-111509	52.4758	78.9717	119.678	18.0423	3.86345	3.97149	27.4848	30.0068	52.7894	32.172	17.419	36.2394	0.822727	0.959766	1.41335	67.4028	73.8378	67.6605	55.5179	46.3112	73.8509	-3.65923	5.5e-06	4.56e-05	DOWN	1.54885	0.000114296	0.00350898	UP
TRIAE_CS42_2AL_TGACv1_093323_AA0277560	FADG3	-	GO:0008152|GO:0003824|GO:0005488|GO:0005623|GO:0016020|GO:0071704|GO:0005622|GO:0036094|GO:0006807|GO:0044238|GO:0097367|GO:0016787|GO:0008233|GO:0016021|GO:0000166|GO:0043231|GO:0019538|GO:0005737|GO:0009579|GO:0006508|GO:0017076|GO:0009536|GO:0005524|GO:0032559|GO:0004175|GO:0009507|GO:0008237|GO:0009534|GO:0004222	metabolic process|catalytic activity|binding|cell|membrane|organic substance metabolic process|intracellular|small molecule binding|nitrogen compound metabolic process|primary metabolic process|carbohydrate derivative binding|hydrolase activity|peptidase activity|integral component of membrane|nucleotide binding|intracellular membrane-bounded organelle|protein metabolic process|cytoplasm|thylakoi…	TGACv1_scaffold_093323_2AL:67516-70370	3.28032	3.47666	6.88932	1.76662	0.791378	0.601972	1.30085	1.18358	3.30232	0.928559	2.67958	1.97322	0.103109	0.0732736	0.0793004	2.57186	2.37223	4.19459	2.63554	2.19278	4.6644	-4.29797	9.25e-07	9.02e-06	DOWN	1.28982	0.0027405	0.0393166	UP
TRIAE_CS42_2AL_TGACv1_093415_AA0279740	FADG3	-	GO:0016020|GO:0016021	membrane|integral component of membrane	TGACv1_scaffold_093415_2AL:113213-114539	3.6448	3.16376	3.2523	2.28244	3.37852	3.41524	2.36992	2.18943	4.91259	1.73045	1.76221	0.852636	0.41702	1.5608	0.570146	2.49645	2.66505	2.24064	2.47519	3.1908	1.58649	-2.19164	0.00270475	0.0111537	DOWN	1.21123	0.00312611	0.0432423	UP
TRIAE_CS42_2AL_TGACv1_093490_AA0281110	FADG3	-	GO:0008152|GO:0003824|GO:0016020|GO:0071704|GO:0044238|GO:0016787|GO:0016021|GO:0005975|GO:0016798|GO:0004553	metabolic process|catalytic activity|membrane|organic substance metabolic process|primary metabolic process|hydrolase activity|integral component of membrane|carbohydrate metabolic process|hydrolase activity, acting on glycosyl bonds|hydrolase activity, hydrolyzing O-glycosyl compounds	TGACv1_scaffold_093490_2AL:2626-6540	0.540945	0.394635	0.621219	0.413523	0.21823	0.341646	0.292207	0.387642	0.715078	0.296336	0.165973	0.17521	0.0416581	0.145482	0.0366159	0.277087	0.730227	0.895312	0.628969	0.466064	0.474212	-3.28977	5.29e-07	5.41e-06	DOWN	1.28804	0.00269075	0.0388454	UP
TRIAE_CS42_2AL_TGACv1_093526_AA0281750	FADG3	-	GO:0008152|GO:0005488|GO:0005623|GO:0071704|GO:0044237|GO:0005622|GO:0006807|GO:0044238|GO:0009058|GO:0006725|GO:0003676|GO:0043231|GO:0006139|GO:0044249|GO:0005634|GO:0016070|GO:0003677|GO:0010468|GO:0051252|GO:0006351|GO:0006355|GO:2001141|GO:1903506	metabolic process|binding|cell|organic substance metabolic process|cellular metabolic process|intracellular|nitrogen compound metabolic process|primary metabolic process|biosynthetic process|cellular aromatic compound metabolic process|nucleic acid binding|intracellular membrane-bounded organelle|nucleobase-containing compound metabolic process|cellular biosynthetic process|nucleus|RNA metabolic …	TGACv1_scaffold_093526_2AL:87256-95340	6.54371	6.41438	7.00494	3.18445	3.37516	3.74462	4.47351	3.45566	5.33203	2.9653	3.71443	2.98282	1.0277	1.20583	0.493277	5.75953	8.60803	7.11625	5.6519	5.52111	4.1926	-2.58358	1.83e-06	1.68e-05	DOWN	1.04686	0.000667011	0.0138959	UP
TRIAE_CS42_2AL_TGACv1_093548_AA0282400	FADG3	Aminomethyltransferase, mitochondrial [Source:Projected from Arabidopsis thaliana (AT1G11860) UniProtKB/Swiss-Prot;Acc:O65396]	GO:0008152|GO:0003824|GO:0005488|GO:0005623|GO:0071704|GO:0032259|GO:0044237|GO:0005622|GO:0006807|GO:0044238|GO:0005515|GO:0016740|GO:0043231|GO:0005737|GO:0006520|GO:0005739|GO:0009063|GO:0008483|GO:0008168|GO:0019752|GO:0004047|GO:0009069|GO:0006544|GO:0006546	metabolic process|catalytic activity|binding|cell|organic substance metabolic process|methylation|cellular metabolic process|intracellular|nitrogen compound metabolic process|primary metabolic process|protein binding|transferase activity|intracellular membrane-bounded organelle|cytoplasm|cellular amino acid metabolic process|mitochondrion|cellular amino acid catabolic process|transaminase activit…	TGACv1_scaffold_093548_2AL:63759-67275	10.0867	12.5554	26.7361	7.73315	2.47599	2.44501	7.10304	4.08738	14.7699	4.952	7.49324	9.21247	0.533804	0.821609	0.453915	15.207	15.332	18.5478	11.1877	12.8332	17.961	-2.48479	0.000560504	0.00286424	DOWN	1.18899	0.00284001	0.0403119	UP
TRIAE_CS42_2AL_TGACv1_093757_AA0286190	FADG3	Elongation factor G, chloroplastic [Source:UniProtKB/TrEMBL;Acc:A0A1D5T992]	GO:0008152|GO:0003824|GO:0005488|GO:0005623|GO:0071704|GO:0044237|GO:0005622|GO:0036094|GO:0006807|GO:0044238|GO:0009058|GO:0097367|GO:0016787|GO:0016817|GO:0000166|GO:0003676|GO:0043231|GO:0019538|GO:0005737|GO:0001882|GO:0044249|GO:0017076|GO:0009536|GO:0032549|GO:0005739|GO:0003723|GO:0016818|GO:0019001|GO:0006414|GO:0016462|GO:0009507|GO:0006412|GO:0005525|GO:0043043|GO:0070125|GO:0032543|GO:…	metabolic process|catalytic activity|binding|cell|organic substance metabolic process|cellular metabolic process|intracellular|small molecule binding|nitrogen compound metabolic process|primary metabolic process|biosynthetic process|carbohydrate derivative binding|hydrolase activity|hydrolase activity, acting on acid anhydrides|nucleotide binding|nucleic acid binding|intracellular membrane-bounde…	TGACv1_scaffold_093757_2AL:95646-108548	11.6754	11.0163	31.5359	7.84739	2.80111	3.00502	6.9073	4.49951	20.0713	5.67051	3.74918	6.40846	0.549617	0.669573	0.456233	19.0797	13.6708	20.0488	14.9731	10.8668	16.0867	-3.77011	1.34e-09	2.18e-08	DOWN	1.77653	3.55e-05	0.00136138	UP
TRIAE_CS42_2AL_TGACv1_093763_AA0286290	FADG3	-	GO:0050896|GO:0005488|GO:0032502|GO:0040007|GO:0048589|GO:0016049|GO:0005515|GO:0009653|GO:0010033|GO:0009725|GO:0046983|GO:0009826|GO:0009741|GO:0000902	response to stimulus|binding|developmental process|growth|developmental growth|cell growth|protein binding|anatomical structure morphogenesis|response to organic substance|response to hormone|protein dimerization activity|unidimensional cell growth|response to brassinosteroid|cell morphogenesis	TGACv1_scaffold_093763_2AL:88968-90336	1.91904	2.19177	2.95721	0.275005	0.215575	0.24595	0.0985308	0.53987	1.53146	0.420849	1.28185	0.389843	0	0	0	1.05687	1.35395	2.49468	1.70093	2.87689	2.78767	#NAME?	1.49e-06	1.39e-05	DOWN	1.75605	0.000696436	0.0143368	UP
TRIAE_CS42_2AL_TGACv1_093910_AA0289200	FADG3	-	-	-	TGACv1_scaffold_093910_2AL:17526-21407	10.8636	14.1225	16.726	5.78162	2.62329	1.90242	5.01332	2.47746	12.1379	6.10379	3.89957	3.78637	0.417099	0.815122	0.481166	9.39808	11.9507	15.4073	7.15745	8.09583	11.1869	-3.52019	1.08e-06	1.03e-05	DOWN	1.59687	4.73e-06	0.000260553	UP
TRIAE_CS42_2AL_TGACv1_093910_AA0289210	FADG3	Thylakoid lumenal 29 kDa protein, chloroplastic [Source:Projected from Arabidopsis thaliana (AT4G09010) UniProtKB/Swiss-Prot;Acc:P82281]	GO:0050896|GO:0008152|GO:0003824|GO:0005488|GO:0016209|GO:0016491|GO:0004601|GO:0006950|GO:0055114|GO:0006979|GO:0046906|GO:0098869|GO:0020037	response to stimulus|metabolic process|catalytic activity|binding|antioxidant activity|oxidoreductase activity|peroxidase activity|response to stress|oxidation-reduction process|response to oxidative stress|tetrapyrrole binding|cellular oxidant detoxification|heme binding	TGACv1_scaffold_093910_2AL:20345-23357	35.5952	37.1422	35.4873	11.0776	5.14806	5.87388	7.63937	8.50623	17.5218	10.8573	16.41	11.5637	1.18245	1.26193	1.14868	18.7382	33.5856	32.1962	15.9908	23.9211	21.1967	-3.98601	2.19e-10	4.02e-09	DOWN	1.47875	4.91e-06	0.000269094	UP
TRIAE_CS42_2AL_TGACv1_094333_AA0295930	FADG3	-	GO:0005488|GO:0036094|GO:0097367|GO:0000166|GO:0017076|GO:0043531|GO:0032559	binding|small molecule binding|carbohydrate derivative binding|nucleotide binding|purine nucleotide binding|ADP binding|adenyl ribonucleotide binding	TGACv1_scaffold_094333_2AL:36073-46865	4.10207	3.46768	6.84627	2.30268	1.18599	1.87628	2.0562	3.26956	6.95927	2.14202	2.31117	1.3763	0.198673	0.352133	0	6.2809	3.94346	8.46794	5.27623	5.58609	5.19943	-4.0511	7.44e-08	8.91e-07	DOWN	1.30623	0.000273036	0.00702191	UP
TRIAE_CS42_2AL_TGACv1_094333_AA0295940	FADG3	-	GO:0005488|GO:0036094|GO:0097367|GO:0000166|GO:0017076|GO:0043531|GO:0032559	binding|small molecule binding|carbohydrate derivative binding|nucleotide binding|purine nucleotide binding|ADP binding|adenyl ribonucleotide binding	TGACv1_scaffold_094333_2AL:46917-54395	0.927386	0.733896	2.2769	1.01969	0.574245	0.6155	0.570532	0.729936	3.33522	0.583706	0.33628	0.290369	0.0306076	0.0928045	0.0732317	2.48377	0.365128	2.83488	0.961087	1.48781	1.72759	-3.19819	7.39e-05	0.000475182	DOWN	1.7021	0.000585074	0.0126106	UP
TRIAE_CS42_2AL_TGACv1_094333_AA0295950	FADG3	-	-	-	TGACv1_scaffold_094333_2AL:56116-58717	9.91098	8.79269	12.7989	5.3729	5.04489	5.98225	7.07811	8.40535	13.3617	5.90849	5.10594	3.23063	0.697106	1.46417	0.615535	12.3906	9.8341	10.9839	12.068	11.7267	8.20529	-2.99544	4.38e-08	5.48e-07	DOWN	1.14501	0.000923808	0.0177461	UP
TRIAE_CS42_2AL_TGACv1_094412_AA0297240	FADG3	Protein CutA, chloroplastic [Source:Projected from Arabidopsis thaliana (AT2G33740) UniProtKB/Swiss-Prot;Acc:P93009]	GO:0050896|GO:0010038	response to stimulus|response to metal ion	TGACv1_scaffold_094412_2AL:50581-54652	3.28102	3.39481	3.59168	1.89958	2.46082	2.28294	2.09657	3.05251	3.62168	1.91431	0.991453	1.21744	0.809043	0.751256	0.304179	2.76243	3.26311	3.10498	2.44749	3.13158	2.32802	-2.45013	1.56e-05	0.000117093	DOWN	1.31625	0.000730184	0.0148617	UP
TRIAE_CS42_2AL_TGACv1_094738_AA0302360	FADG3	-	GO:0008152|GO:0003824|GO:0005488|GO:0016020|GO:0071704|GO:0044237|GO:0036094|GO:0006807|GO:0044238|GO:0097367|GO:0016740|GO:0016021|GO:0000166|GO:0019538|GO:0016772|GO:0016301|GO:0006796|GO:0016773|GO:0017076|GO:0005524|GO:0006464|GO:0016310|GO:0032559|GO:0004672|GO:0006468	metabolic process|catalytic activity|binding|membrane|organic substance metabolic process|cellular metabolic process|small molecule binding|nitrogen compound metabolic process|primary metabolic process|carbohydrate derivative binding|transferase activity|integral component of membrane|nucleotide binding|protein metabolic process|transferase activity, transferring phosphorus-containing groups|kina…	TGACv1_scaffold_094738_2AL:15830-18475	2.74905	2.65542	3.81388	1.25318	1.33808	1.05291	1.94324	1.71397	2.50167	1.39485	1.28032	0.495577	0.162315	0.369113	0.0924669	3.07098	2.09001	2.51944	1.94753	2.55695	3.08379	-3.4965	4.87e-07	5.02e-06	DOWN	1.53968	0.000245196	0.00646903	UP
TRIAE_CS42_2AL_TGACv1_094760_AA0302740	FADG3	Photosystem I subunit O [Source:Projected from Arabidopsis thaliana (AT1G08380) UniProtKB/Swiss-Prot;Acc:Q949Q5]	GO:0032991|GO:0008152|GO:0005623|GO:0016020|GO:0044237|GO:0043234|GO:0005622|GO:0015979|GO:0016021|GO:0009521|GO:0055114|GO:0043231|GO:0005737|GO:0022900|GO:0009579|GO:0019684|GO:0009522|GO:0009536|GO:0009767|GO:0009507	macromolecular complex|metabolic process|cell|membrane|cellular metabolic process|protein complex|intracellular|photosynthesis|integral component of membrane|photosystem|oxidation-reduction process|intracellular membrane-bounded organelle|cytoplasm|electron transport chain|thylakoid|photosynthesis, light reaction|photosystem I|plastid|photosynthetic electron transport chain|chloroplast	TGACv1_scaffold_094760_2AL:14241-15435	122.182	134.67	107.094	62.2536	19.6419	22.0664	25.1314	50.108	94.6811	27.2446	22.4601	14.6056	4.1509	5.8133	8.25319	51.5832	141.825	97.4478	64.8402	81.8843	44.0343	-3.73871	2.04e-05	0.000148842	DOWN	2.5006	7.71e-12	2.14e-09	UP
TRIAE_CS42_2AL_TGACv1_094816_AA0303560	FADG3	3-oxoacyl-[acyl-carrier-protein] synthase [Source:UniProtKB/TrEMBL;Acc:A0A1D5TD10]	GO:0008152|GO:0003824|GO:0071704|GO:0044237|GO:0044238|GO:0009058|GO:0016740|GO:0016746|GO:0044249|GO:0006629|GO:0016747|GO:0008610|GO:0006631|GO:0019752|GO:0006633	metabolic process|catalytic activity|organic substance metabolic process|cellular metabolic process|primary metabolic process|biosynthetic process|transferase activity|transferase activity, transferring acyl groups|cellular biosynthetic process|lipid metabolic process|transferase activity, transferring acyl groups other than amino-acyl groups|lipid biosynthetic process|fatty acid metabolic proces…	TGACv1_scaffold_094816_2AL:44850-49275	2.50272	1.77761	3.67043	2.59491	1.18904	1.1542	2.24227	0.999979	2.39019	1.389	1.16076	0.857766	0.228913	0.319434	0.298743	2.71301	2.05696	2.74741	1.48221	1.60165	1.38187	-3.12542	7.75e-06	6.23e-05	DOWN	1.22236	0.0022509	0.0341223	UP
TRIAE_CS42_2AL_TGACv1_094829_AA0303760	FADG3	-	GO:0016020|GO:0016021	membrane|integral component of membrane	TGACv1_scaffold_094829_2AL:25067-27998	19.1459	23.4944	22.2856	8.59683	10.1515	6.49009	6.31152	5.24807	18.9762	7.33714	15.0905	9.33335	1.43612	1.7055	0.32725	11.2082	18.1111	21.9974	10.1921	24.2607	29.1124	-3.68034	1.56e-10	2.93e-09	DOWN	1.03154	0.0024147	0.0358939	UP
TRIAE_CS42_2AL_TGACv1_094920_AA0304860	FADG3	-	GO:0003824|GO:0005488|GO:0016740|GO:0016746|GO:0043169|GO:0016747|GO:0046872|GO:0016407|GO:0016410|GO:0008080	catalytic activity|binding|transferase activity|transferase activity, transferring acyl groups|cation binding|transferase activity, transferring acyl groups other than amino-acyl groups|metal ion binding|acetyltransferase activity|N-acyltransferase activity|N-acetyltransferase activity	TGACv1_scaffold_094920_2AL:31523-40585	2.74217	2.20394	1.75683	2.43955	2.54503	2.05864	1.19648	0.587757	1.82366	0.637836	1.46097	0.877801	0.627831	0.689418	0.211654	1.47591	0.879421	2.35011	1.11645	1.06837	1.32067	-2.42697	3.9e-05	0.000267774	DOWN	1.17112	0.00151954	0.0255515	UP
TRIAE_CS42_2AL_TGACv1_094924_AA0304910	FADG3	-	GO:0005215|GO:0051179|GO:0016020|GO:0022857|GO:0016021|GO:0006810|GO:0055085	transporter activity|localization|membrane|transmembrane transporter activity|integral component of membrane|transport|transmembrane transport	TGACv1_scaffold_094924_2AL:46928-51798	0.670064	0.654989	1.15371	0.110946	0.14357	0.163808	0.441563	0.401029	0.377571	0.205801	0.164166	0.190635	0.0129501	0.0294493	0.0398395	0.84415	0.463459	0.536767	0.59508	0.507085	0.171987	-2.77837	0.000618873	0.00312432	DOWN	2.14457	9.43e-06	0.000457861	UP
TRIAE_CS42_2AL_TGACv1_095138_AA0307340	FADG3	-	-	-	TGACv1_scaffold_095138_2AL:27934-32285	4.1465	4.16579	2.29961	0.72416	0.914971	0.892121	2.52761	2.20803	2.24055	1.61207	1.70633	1.49327	0.721773	0.443609	0.320044	1.9463	1.62898	2.03636	2.37545	1.79111	1.11725	-1.85821	0.0145077	0.0458889	DOWN	1.14107	0.00197776	0.0310725	UP
TRIAE_CS42_2AL_TGACv1_095303_AA0309340	FADG3	-	-	-	TGACv1_scaffold_095303_2AL:1-715	15.5135	16.818	16.3091	3.56073	3.35518	4.58128	9.50059	16.598	18.064	10.1132	3.27055	6.07654	1.16095	0.696683	0.661364	13.1275	19.3453	17.7232	14.0038	8.18621	6.85253	-2.88555	2.32e-06	2.08e-05	DOWN	1.32162	0.00123383	0.0218593	UP
TRIAE_CS42_2AL_TGACv1_095767_AA0314320	FADG3	Glutathione peroxidase [Source:UniProtKB/TrEMBL;Acc:T1WT84]	GO:0050896|GO:0008152|GO:0003824|GO:0016209|GO:0016491|GO:0004601|GO:0006950|GO:0055114|GO:0006979|GO:0098869|GO:0004602	response to stimulus|metabolic process|catalytic activity|antioxidant activity|oxidoreductase activity|peroxidase activity|response to stress|oxidation-reduction process|response to oxidative stress|cellular oxidant detoxification|glutathione peroxidase activity	TGACv1_scaffold_095767_2AL:22795-24945	4.89168	8.38738	7.92193	1.38735	0.84521	0.510546	1.35176	1.99213	3.45112	1.72948	3.17798	2.6319	0	0.132578	0	1.93892	10.8298	7.15991	5.02314	7.08483	8.27502	-5.93426	1.42e-08	1.94e-07	DOWN	1.49162	0.00019182	0.00529714	UP
TRIAE_CS42_2AL_TGACv1_096180_AA0317630	FADG3	-	GO:0005488|GO:0005515|GO:0046983	binding|protein binding|protein dimerization activity	TGACv1_scaffold_096180_2AL:31266-33194	3.27723	4.77686	3.0382	1.92824	3.69221	2.31895	2.76296	2.9266	3.54445	2.10415	0.654603	0.74063	0.317764	0.587123	0.0814551	2.85339	4.67077	4.93909	3.7417	1.44807	1.02207	-3.3451	2.37e-07	2.6e-06	DOWN	1.66438	0.00117718	0.0210892	UP
TRIAE_CS42_2AL_TGACv1_096458_AA0319290	FADG3	-	-	-	TGACv1_scaffold_096458_2AL:23046-26790	15.905	16.2409	17.1139	6.92155	8.98372	9.52464	11.486	11.1826	21.1406	8.36248	4.96362	6.03837	2.48601	3.48034	1.46578	16.4531	18.3766	22.9936	19.3845	13.6787	9.72425	-2.05968	0.000826002	0.00402222	DOWN	1.347	5.87e-05	0.00206625	UP
TRIAE_CS42_2AL_TGACv1_096615_AA0320240	FADG3	-	GO:0008152|GO:0003824|GO:0032259|GO:0016740|GO:0008168	metabolic process|catalytic activity|methylation|transferase activity|methyltransferase activity	TGACv1_scaffold_096615_2AL:4876-22529	4.46165	3.98842	4.14544	4.81875	5.76093	5.55945	3.95189	4.17168	6.64441	2.67312	1.40321	1.4058	1.12318	2.32283	1.08495	5.63021	4.88242	5.17271	4.7311	2.79138	2.09428	-1.98841	0.000659254	0.00330029	DOWN	1.2001	0.0010141	0.0190384	UP
TRIAE_CS42_2AL_TGACv1_096703_AA0320770	FADG3	Methylthioribose kinase [Source:Projected from Arabidopsis thaliana (AT1G49820) UniProtKB/Swiss-Prot;Acc:Q9C6D2]	GO:0050896|GO:0008152|GO:0003824|GO:0005488|GO:0005623|GO:0071704|GO:0044237|GO:0005622|GO:0006950|GO:0006807|GO:0051716|GO:0044238|GO:0009058|GO:0005515|GO:0016740|GO:0042802|GO:1901698|GO:0005737|GO:0006979|GO:0010033|GO:0016772|GO:0009725|GO:0044249|GO:0033554|GO:0006790|GO:0006520|GO:0016301|GO:0005829|GO:0009723|GO:0006796|GO:0016773|GO:0000302|GO:0008652|GO:0034599|GO:0010038|GO:0071369|GO:…	response to stimulus|metabolic process|catalytic activity|binding|cell|organic substance metabolic process|cellular metabolic process|intracellular|response to stress|nitrogen compound metabolic process|cellular response to stimulus|primary metabolic process|biosynthetic process|protein binding|transferase activity|identical protein binding|response to nitrogen compound|cytoplasm|response to oxid…	TGACv1_scaffold_096703_2AL:7566-11016	26.1583	25.718	31.549	19.73	19.851	21.2808	20.5961	31.8508	36.8014	12.9015	12.9293	12.1448	4.90171	7.23541	4.41766	25.3812	28.6567	29.8966	20.9585	20.9834	16.7671	-2.60898	5.51e-08	6.75e-07	DOWN	1.13541	0.000240767	0.00637487	UP
TRIAE_CS42_2AL_TGACv1_096763_AA0321230	FADG3	Phytol kinase 1, chloroplastic [Source:Projected from Arabidopsis thaliana (AT5G04490) UniProtKB/Swiss-Prot;Acc:Q9LZ76]	GO:0008152|GO:0003824|GO:0005623|GO:0016020|GO:0071704|GO:0044237|GO:0005622|GO:0009058|GO:0016740|GO:0016021|GO:0043231|GO:0005737|GO:0016772|GO:0044249|GO:0016301|GO:0006796|GO:0009536|GO:0010189|GO:0016310|GO:0009507|GO:0010276	metabolic process|catalytic activity|cell|membrane|organic substance metabolic process|cellular metabolic process|intracellular|biosynthetic process|transferase activity|integral component of membrane|intracellular membrane-bounded organelle|cytoplasm|transferase activity, transferring phosphorus-containing groups|cellular biosynthetic process|kinase activity|phosphate-containing compound metabol…	TGACv1_scaffold_096763_2AL:7862-9810	2.30541	3.53052	2.04485	4.11388	4.23669	3.92356	1.2458	1.66523	3.48389	0.826094	1.24263	0.808942	0.712896	1.31721	0.388349	1.33366	2.77153	2.42819	1.38201	3.21867	2.01561	-2.9129	1.06e-06	1.02e-05	DOWN	1.45344	0.000318803	0.00790738	UP
TRIAE_CS42_2AL_TGACv1_097101_AA0322970	FADG3	-	GO:0008152|GO:0003824|GO:0005488|GO:0016020|GO:0071704|GO:0044237|GO:0036094|GO:0006807|GO:0044238|GO:0097367|GO:0016740|GO:0016021|GO:0000166|GO:0019538|GO:0016772|GO:0016301|GO:0006796|GO:0016773|GO:0017076|GO:0005524|GO:0006464|GO:0016310|GO:0032559|GO:0004672|GO:0004674|GO:0006468	metabolic process|catalytic activity|binding|membrane|organic substance metabolic process|cellular metabolic process|small molecule binding|nitrogen compound metabolic process|primary metabolic process|carbohydrate derivative binding|transferase activity|integral component of membrane|nucleotide binding|protein metabolic process|transferase activity, transferring phosphorus-containing groups|kina…	TGACv1_scaffold_097101_2AL:16467-20091	2.23889	1.7508	2.75488	1.12236	0.65499	0.8947	1.26887	1.31685	2.04531	0.779342	1.33021	1.08287	0.22717	0.350548	0.199667	1.92836	2.00947	2.40795	2.22447	1.76738	1.6791	-2.31199	0.00437466	0.0168137	DOWN	1.07908	0.00170301	0.0277663	UP
TRIAE_CS42_2AL_TGACv1_097354_AA0323890	FADG3	-	GO:0008152|GO:0003824|GO:0005488|GO:0016020|GO:0071704|GO:0044237|GO:0036094|GO:0006807|GO:0044238|GO:0097367|GO:0005515|GO:0016740|GO:0016021|GO:0000166|GO:0019538|GO:0016772|GO:0016301|GO:0006796|GO:0016773|GO:0017076|GO:0005524|GO:0006464|GO:0016310|GO:0032559|GO:0004672|GO:0006468	metabolic process|catalytic activity|binding|membrane|organic substance metabolic process|cellular metabolic process|small molecule binding|nitrogen compound metabolic process|primary metabolic process|carbohydrate derivative binding|protein binding|transferase activity|integral component of membrane|nucleotide binding|protein metabolic process|transferase activity, transferring phosphorus-contai…	TGACv1_scaffold_097354_2AL:8970-13511	1.78729	2.06332	2.73937	1.3161	1.08994	1.36797	1.31532	1.21589	3.14124	0.898624	1.34036	0.775382	0.220759	0.396331	0.107225	1.99391	2.75234	3.33545	2.18902	1.78849	2.20853	-2.75023	0.00055232	0.00282752	DOWN	1.12842	0.00137416	0.0237073	UP
TRIAE_CS42_2AL_TGACv1_098402_AA0326210	FADG3	Probable plastid-lipid-associated protein 8, chloroplastic [Source:Projected from Arabidopsis thaliana (AT5G19940) UniProtKB/Swiss-Prot;Acc:Q941D3]	GO:0005623|GO:0005622|GO:0043231|GO:0005737|GO:0009579|GO:0009526|GO:0009536|GO:0009941|GO:0009507|GO:0009534	cell|intracellular|intracellular membrane-bounded organelle|cytoplasm|thylakoid|plastid envelope|plastid|chloroplast envelope|chloroplast|chloroplast thylakoid	TGACv1_scaffold_098402_2AL:9046-10961	6.1391	5.25691	8.0117	2.53844	2.34423	2.03599	2.01451	4.20581	7.43104	3.60782	3.17269	2.65746	0.287196	0.489825	0.588981	5.29426	7.76114	5.47958	6.78709	6.14919	8.78621	-3.08089	1.4e-05	0.000106114	DOWN	1.04008	0.00290835	0.0409897	UP
TRIAE_CS42_2AS_TGACv1_112059_AA0329120	FADG3	-	-	-	TGACv1_scaffold_112059_2AS:171402-175305	0.975899	0.66579	0.905474	0.231723	0.0415208	0.118439	0.0553395	0.0953112	0.401489	0.189143	0.349754	0.095567	0	0.0553594	0.0499273	0.421003	0.719106	0.871996	0.158479	0.471142	0.585993	-3.15343	0.00368379	0.01452	DOWN	2.00528	2.12e-05	0.000892252	UP
TRIAE_CS42_2AS_TGACv1_112322_AA0335280	FADG3	-	GO:0008152|GO:0003824|GO:0016020|GO:0071704|GO:0044237|GO:0044238|GO:0009058|GO:0016740|GO:0016021|GO:0016757|GO:0005975|GO:0044249|GO:0071555|GO:0008194|GO:0016051|GO:0016758|GO:0000271|GO:0006073|GO:0046527|GO:0035251|GO:0016760|GO:0030244	metabolic process|catalytic activity|membrane|organic substance metabolic process|cellular metabolic process|primary metabolic process|biosynthetic process|transferase activity|integral component of membrane|transferase activity, transferring glycosyl groups|carbohydrate metabolic process|cellular biosynthetic process|cell wall organization|UDP-glycosyltransferase activity|carbohydrate biosynthet…	TGACv1_scaffold_112322_2AS:77016-87600	3.12974	2.94571	6.65139	0.392429	0.0627827	0.257881	0.281153	0.550283	1.99036	0.623983	1.8479	0.722494	0.0883438	0.0251123	0.0452964	0.959776	1.63103	5.44738	0.389049	1.84894	3.83757	-3.03237	0.00275645	0.0113382	DOWN	1.99427	1.28e-05	0.000593275	UP
TRIAE_CS42_2AS_TGACv1_112398_AA0337340	FADG3	-	GO:0005488|GO:0003676|GO:0003723	binding|nucleic acid binding|RNA binding	TGACv1_scaffold_112398_2AS:67436-69789	10.5093	11.8444	19.5042	7.81992	1.98092	3.32383	9.0153	1.98796	15.7844	4.8315	1.55895	2.01144	0.666112	0.563186	0.66552	19.6085	8.64494	15.3386	14.657	5.30427	4.21058	-2.17646	0.00282957	0.0115917	DOWN	2.31672	3.59e-07	2.88e-05	UP
TRIAE_CS42_2AS_TGACv1_112463_AA0338520	FADG3	-	GO:0008152|GO:0003824|GO:0005488|GO:0016020|GO:0071704|GO:0044237|GO:0036094|GO:0006807|GO:0044238|GO:0097367|GO:0016740|GO:0016021|GO:0000166|GO:0019538|GO:0016772|GO:0016301|GO:0006796|GO:0016773|GO:0017076|GO:0005524|GO:0006464|GO:0016310|GO:0032559|GO:0004672|GO:0006468	metabolic process|catalytic activity|binding|membrane|organic substance metabolic process|cellular metabolic process|small molecule binding|nitrogen compound metabolic process|primary metabolic process|carbohydrate derivative binding|transferase activity|integral component of membrane|nucleotide binding|protein metabolic process|transferase activity, transferring phosphorus-containing groups|kina…	TGACv1_scaffold_112463_2AS:5506-8673	0.592478	0.531136	1.74499	0.341237	0	0.0634205	0	0.139203	0.532686	0.120846	0.433802	0.255876	0	0.0185281	0.0334167	0.195091	0.527643	0.650401	0.336956	0.81409	1.27142	-3.71652	0.0143861	0.0455667	DOWN	1.82342	0.00262762	0.0381711	UP
TRIAE_CS42_2AS_TGACv1_112519_AA0339800	FADG3	-	GO:0008152|GO:0003824|GO:0005488|GO:0016491|GO:0016705|GO:0055114|GO:0004497|GO:0046906|GO:0043169|GO:0020037|GO:0046872|GO:0046914|GO:0005506	metabolic process|catalytic activity|binding|oxidoreductase activity|oxidoreductase activity, acting on paired donors, with incorporation or reduction of molecular oxygen|oxidation-reduction process|monooxygenase activity|tetrapyrrole binding|cation binding|heme binding|metal ion binding|transition metal ion binding|iron ion binding	TGACv1_scaffold_112519_2AS:27407-30152	20.1982	22.2816	25.74	18.2861	21.2938	23.7677	18.734	16.2296	35.1555	11.3518	9.21487	9.21824	1.72284	4.32037	0.701805	27.283	30.4869	28.2594	24.0484	17.686	15.0252	-3.53186	1.37e-08	1.87e-07	DOWN	1.19561	0.000160742	0.00460731	UP
TRIAE_CS42_2AS_TGACv1_112635_AA0342640	FADG3	Ribulose bisphosphate carboxylase small chain [Source:UniProtKB/TrEMBL;Acc:A0A1D5TKY6]	GO:0008152|GO:0003824|GO:0005623|GO:0016491|GO:0071704|GO:0044237|GO:0005622|GO:0016829|GO:0015979|GO:0055114|GO:0043231|GO:0004497|GO:0005737|GO:0015977|GO:0016830|GO:0016831|GO:0009536|GO:0009853|GO:0016984|GO:0009507	metabolic process|catalytic activity|cell|oxidoreductase activity|organic substance metabolic process|cellular metabolic process|intracellular|lyase activity|photosynthesis|oxidation-reduction process|intracellular membrane-bounded organelle|monooxygenase activity|cytoplasm|carbon fixation|carbon-carbon lyase activity|carboxy-lyase activity|plastid|photorespiration|ribulose-bisphosphate carboxyla…	TGACv1_scaffold_112635_2AS:16601-18105	25.1485	25.1473	79.3531	28.88	3.20626	3.27454	13.2321	4.80079	37.6775	13.0919	9.83231	13.4172	0.394374	0.612833	0.700946	43.1602	31.9021	39.5136	39.325	35.0743	47.3346	-3.24127	0.000132984	0.000801604	DOWN	1.83492	3.38e-05	0.0013095	UP
TRIAE_CS42_2AS_TGACv1_112813_AA0345680	FADG3	-	-	-	TGACv1_scaffold_112813_2AS:87016-88800	5.64431	4.63297	10.3939	2.00269	1.57455	1.79655	2.10829	6.64825	6.2595	1.86516	1.4697	2.94972	0.21469	0.488218	0.220147	5.65492	9.5128	7.25074	5.67261	4.3483	5.6312	-3.17452	0.00130323	0.00595105	DOWN	1.71773	5.68e-05	0.002005	UP
TRIAE_CS42_2AS_TGACv1_112813_AA0345690	FADG3	-	GO:0005623|GO:0005622|GO:0043231|GO:0005737|GO:0009526|GO:0009536|GO:0009941|GO:0009507	cell|intracellular|intracellular membrane-bounded organelle|cytoplasm|plastid envelope|plastid|chloroplast envelope|chloroplast	TGACv1_scaffold_112813_2AS:89546-92058	11.9847	15.1136	9.07088	8.07988	7.08234	7.92201	5.48265	6.44955	10.3121	5.55597	4.83722	4.56579	1.77526	2.37813	0.79509	6.46051	12.0668	8.89615	7.6887	10.3045	8.51938	-2.26145	3.83e-05	0.000262892	DOWN	1.27375	0.000174899	0.00492244	UP
TRIAE_CS42_2AS_TGACv1_113084_AA0351000	FADG3	-	-	-	TGACv1_scaffold_113084_2AS:66061-72342	1.83749	2.04484	2.50127	1.68367	2.43505	1.52442	2.10231	2.07766	2.56741	0.829908	0.608618	1.04154	0.277956	0.416603	0.492303	2.75645	1.7656	2.28867	1.77075	1.09182	1.25844	-2.37248	0.000929107	0.00444662	DOWN	1.36399	0.000900788	0.0174187	UP
TRIAE_CS42_2AS_TGACv1_113196_AA0352860	FADG3	Ribulose bisphosphate carboxylase small chain [Source:UniProtKB/TrEMBL;Acc:A0A1D5TMY4]	GO:0008152|GO:0003824|GO:0005623|GO:0016491|GO:0071704|GO:0044237|GO:0005622|GO:0016829|GO:0015979|GO:0055114|GO:0043231|GO:0004497|GO:0005737|GO:0015977|GO:0016830|GO:0016831|GO:0009536|GO:0009853|GO:0016984|GO:0009507	metabolic process|catalytic activity|cell|oxidoreductase activity|organic substance metabolic process|cellular metabolic process|intracellular|lyase activity|photosynthesis|oxidation-reduction process|intracellular membrane-bounded organelle|monooxygenase activity|cytoplasm|carbon fixation|carbon-carbon lyase activity|carboxy-lyase activity|plastid|photorespiration|ribulose-bisphosphate carboxyla…	TGACv1_scaffold_113196_2AS:2025-73965	17.2358	17.0436	79.2269	10.5784	1.56482	0.303185	4.81646	1.36787	18.7813	5.64875	5.48615	11.7221	0.207727	0.433018	0.248504	15.7975	11.2104	20.8341	15.034	13.4632	37.2434	-4.02035	9.49e-07	9.23e-06	DOWN	2.31207	3.52e-05	0.00134941	UP
TRIAE_CS42_2AS_TGACv1_113196_AA0352880	FADG3	Ribulose bisphosphate carboxylase small chain [Source:UniProtKB/TrEMBL;Acc:A0A1D5TMY5]	GO:0008152|GO:0003824|GO:0005623|GO:0016491|GO:0071704|GO:0044237|GO:0005622|GO:0016829|GO:0015979|GO:0055114|GO:0043231|GO:0004497|GO:0005737|GO:0015977|GO:0016830|GO:0016831|GO:0009536|GO:0009853|GO:0016984|GO:0009507	metabolic process|catalytic activity|cell|oxidoreductase activity|organic substance metabolic process|cellular metabolic process|intracellular|lyase activity|photosynthesis|oxidation-reduction process|intracellular membrane-bounded organelle|monooxygenase activity|cytoplasm|carbon fixation|carbon-carbon lyase activity|carboxy-lyase activity|plastid|photorespiration|ribulose-bisphosphate carboxyla…	TGACv1_scaffold_113196_2AS:31545-32794	153.888	142.221	339.348	95.892	7.14527	22.4679	27.3545	12.5398	117.685	29.9858	64.4822	71.5442	1.05558	1.01268	0.473544	154.378	164.601	188.58	93.9035	22.0921	149.169	-4.77695	3.34e-09	5.09e-08	DOWN	1.93651	4.92e-06	0.000269471	UP
TRIAE_CS42_2AS_TGACv1_113196_AA0352890	FADG3	Ribulose bisphosphate carboxylase small chain [Source:UniProtKB/TrEMBL;Acc:A0A1D5TMY6]	GO:0008152|GO:0003824|GO:0005623|GO:0016491|GO:0071704|GO:0044237|GO:0005622|GO:0016829|GO:0015979|GO:0055114|GO:0043231|GO:0004497|GO:0005737|GO:0015977|GO:0016830|GO:0016831|GO:0009536|GO:0009853|GO:0016984|GO:0009507	metabolic process|catalytic activity|cell|oxidoreductase activity|organic substance metabolic process|cellular metabolic process|intracellular|lyase activity|photosynthesis|oxidation-reduction process|intracellular membrane-bounded organelle|monooxygenase activity|cytoplasm|carbon fixation|carbon-carbon lyase activity|carboxy-lyase activity|plastid|photorespiration|ribulose-bisphosphate carboxyla…	TGACv1_scaffold_113196_2AS:54761-55795	13.745	12.3673	35.6574	19.653	1.15978	1.08269	3.79408	1.8483	11.1417	4.97748	5.09371	7.82603	0.247268	0.281151	0.316941	13.1577	13.2739	12.5265	12.0015	8.43033	21.6019	-3.40494	0.0129813	0.0419233	DOWN	1.78716	2.82e-05	0.00113084	UP
TRIAE_CS42_2AS_TGACv1_113540_AA0357430	FADG3	-	GO:0005623|GO:0005622|GO:0043231|GO:0005737|GO:0009536|GO:0009532|GO:0009570|GO:0009507	cell|intracellular|intracellular membrane-bounded organelle|cytoplasm|plastid|plastid stroma|chloroplast stroma|chloroplast	TGACv1_scaffold_113540_2AS:56586-58630	2.89659	3.93978	6.63644	5.63318	2.71757	3.25573	1.86272	1.19097	5.06784	0.988739	1.55817	1.92109	0.432475	0.647021	0.536817	4.42091	5.04282	5.90529	2.74561	2.48949	4.06207	-2.70302	5.05e-06	4.22e-05	DOWN	1.59235	7.42e-05	0.00249741	UP
TRIAE_CS42_2AS_TGACv1_113806_AA0360900	FADG3	Magnesium-chelatase subunit ChlH, chloroplastic [Source:Projected from Arabidopsis thaliana (AT5G13630) UniProtKB/Swiss-Prot;Acc:Q9FNB0]	GO:0008152|GO:0003824|GO:0071704|GO:0044237|GO:0016874|GO:0006807|GO:0009058|GO:0006725|GO:0044249|GO:0015995|GO:0051188|GO:0046148|GO:0006778|GO:0006779|GO:0033014|GO:0016851|GO:0015994	metabolic process|catalytic activity|organic substance metabolic process|cellular metabolic process|ligase activity|nitrogen compound metabolic process|biosynthetic process|cellular aromatic compound metabolic process|cellular biosynthetic process|chlorophyll biosynthetic process|cofactor biosynthetic process|pigment biosynthetic process|porphyrin-containing compound metabolic process|porphyrin-c…	TGACv1_scaffold_113806_2AS:36541-43025	10.1379	7.35411	13.069	1.37419	0.27033	0.375496	1.90798	4.19435	10.5573	3.27082	1.80833	2.85056	0.0654658	0.0646421	0.236718	7.38427	17.1344	12.3984	6.38859	8.60693	8.2253	-4.50431	1.63e-05	0.000121938	DOWN	1.94635	1.44e-07	1.31e-05	UP
TRIAE_CS42_2AS_TGACv1_113886_AA0361890	FADG3	Cytochrome b6-f complex iron-sulfur subunit, chloroplastic [Source:Projected from Arabidopsis thaliana (AT4G03280) UniProtKB/Swiss-Prot;Acc:Q9ZR03]	GO:0009055|GO:0008152|GO:0003824|GO:0005488|GO:0005623|GO:0016020|GO:0016491|GO:0044237|GO:0005622|GO:0045158|GO:0015979|GO:0016021|GO:0055114|GO:0022900|GO:0016679|GO:0009579|GO:0042651|GO:0051536|GO:0051537|GO:0009496	electron carrier activity|metabolic process|catalytic activity|binding|cell|membrane|oxidoreductase activity|cellular metabolic process|intracellular|electron transporter, transferring electrons within cytochrome b6/f complex of photosystem II activity|photosynthesis|integral component of membrane|oxidation-reduction process|electron transport chain|oxidoreductase activity, acting on diphenols an…	TGACv1_scaffold_113886_2AS:22843-25132	36.8839	39.8659	61.1781	30.6201	18.5375	18.3566	14.0698	21.3963	34.8086	14.3916	25.5686	22.904	3.28454	4.56037	3.30028	32.9573	51.9529	45.2024	30.167	31.379	40.8536	-3.18607	2.04e-08	2.71e-07	DOWN	1.1336	0.00105166	0.0195844	UP
TRIAE_CS42_2AS_TGACv1_114461_AA0367340	FADG3	-	GO:0005623|GO:0016020|GO:0005622|GO:0031090|GO:0016021|GO:0019866|GO:0043231|GO:0005737|GO:0009526|GO:0031969|GO:0009536|GO:0009528|GO:0009706|GO:0009941|GO:0009507	cell|membrane|intracellular|organelle membrane|integral component of membrane|organelle inner membrane|intracellular membrane-bounded organelle|cytoplasm|plastid envelope|chloroplast membrane|plastid|plastid inner membrane|chloroplast inner membrane|chloroplast envelope|chloroplast	TGACv1_scaffold_114461_2AS:7916-14040	2.08516	2.40276	3.07155	2.4624	2.2674	2.15005	3.03828	3.28032	3.1268	1.10393	0.819861	0.969673	0.377259	0.459594	0.331586	2.38985	1.89817	1.76501	2.60035	1.18859	1.64027	-2.67983	5.35e-06	4.45e-05	DOWN	1.38549	0.000147996	0.00431473	UP
TRIAE_CS42_2AS_TGACv1_114585_AA0368210	FADG3	Protein EMBRYO SAC DEVELOPMENT ARREST 3, chloroplastic [Source:Projected from Arabidopsis thaliana (AT2G34860) UniProtKB/Swiss-Prot;Acc:O64750]	GO:0008152|GO:0032502|GO:0005623|GO:0016020|GO:0044237|GO:0005622|GO:0015979|GO:0043231|GO:0005737|GO:0007275|GO:0009561|GO:0009579|GO:0006996|GO:0042651|GO:0019684|GO:0006461|GO:0009536|GO:0009657|GO:0048229|GO:0048564|GO:0009507|GO:0009535|GO:0010027|GO:0009553|GO:0009534	metabolic process|developmental process|cell|membrane|cellular metabolic process|intracellular|photosynthesis|intracellular membrane-bounded organelle|cytoplasm|multicellular organism development|megagametogenesis|thylakoid|organelle organization|thylakoid membrane|photosynthesis, light reaction|protein complex assembly|plastid|plastid organization|gametophyte development|photosystem I assembly|c…	TGACv1_scaffold_114585_2AS:19352-21875	7.71826	7.89515	10.7543	4.77597	2.45065	3.15124	5.41256	6.23452	8.38247	3.96278	3.70079	4.78987	0.72982	0.881689	0.327406	10.0122	12.7486	9.38313	6.7597	5.48155	7.57229	-2.74183	0.000334811	0.00181923	DOWN	1.08223	0.00127757	0.0224734	UP
TRIAE_CS42_2BL_TGACv1_129299_AA0377220	FADG3	-	GO:0005488|GO:0005623|GO:0005622|GO:0003676|GO:0043231|GO:0005737|GO:0009579|GO:0009536|GO:0009532|GO:0003723|GO:0003729|GO:0009570|GO:0009507	binding|cell|intracellular|nucleic acid binding|intracellular membrane-bounded organelle|cytoplasm|thylakoid|plastid|plastid stroma|RNA binding|mRNA binding|chloroplast stroma|chloroplast	TGACv1_scaffold_129299_2BL:157687-160505	3.55701	3.89664	4.89137	4.27844	2.12458	3.1361	2.25737	1.78592	4.97176	1.49509	2.49566	1.81235	0.557497	0.643794	0.285827	3.52279	4.57231	4.43964	4.82338	3.69325	4.13582	-2.82444	1.21e-07	1.39e-06	DOWN	1.08903	0.00106414	0.0197044	UP
TRIAE_CS42_2BL_TGACv1_129319_AA0378430	FADG3	-	GO:0003824|GO:0005488|GO:0048037|GO:0050662	catalytic activity|binding|cofactor binding|coenzyme binding	TGACv1_scaffold_129319_2BL:181746-184758	2.32925	1.98385	2.84113	0.520594	0.33921	0.338654	0.339078	0.584021	1.64732	0.57946	1.6388	0.317165	0	0.0847998	0.101962	0.926008	3.17752	3.62555	1.08524	2.24902	2.24922	-4.56855	9.27e-06	7.32e-05	DOWN	1.49657	0.00373081	0.0490804	UP
TRIAE_CS42_2BL_TGACv1_129390_AA0381340	FADG3	-	-	-	TGACv1_scaffold_129390_2BL:126855-129700	3.37618	3.95004	2.86004	0.756324	0.703666	1.27866	1.75064	1.1748	3.83407	0.841835	1.85958	0.869761	0.0916809	0.295357	0.0940149	2.80517	2.44782	3.84697	2.56286	2.97104	1.64881	-3.26841	3.36e-05	0.000233579	DOWN	1.51215	0.00034193	0.00834977	UP
TRIAE_CS42_2BL_TGACv1_129567_AA0388910	FADG3	-	GO:0008152|GO:0003824|GO:0005488|GO:0016491|GO:0048037|GO:0036094|GO:0097367|GO:0000166|GO:0055114|GO:0010181	metabolic process|catalytic activity|binding|oxidoreductase activity|cofactor binding|small molecule binding|carbohydrate derivative binding|nucleotide binding|oxidation-reduction process|FMN binding	TGACv1_scaffold_129567_2BL:161030-164185	35.1198	33.7337	77.9494	12.0874	6.89264	8.03304	19.963	15.0404	57.0858	21.1489	16.6973	27.5533	1.98517	2.53486	1.89019	47.1792	33.321	68.399	52.6693	37.2925	39.808	-2.88	1.03e-07	1.21e-06	DOWN	1.16653	0.00270362	0.0389446	UP
TRIAE_CS42_2BL_TGACv1_129605_AA0390160	FADG3	-	GO:0008152|GO:0003824|GO:0005488|GO:0048037|GO:0036094|GO:0009058|GO:0030170	metabolic process|catalytic activity|binding|cofactor binding|small molecule binding|biosynthetic process|pyridoxal phosphate binding	TGACv1_scaffold_129605_2BL:86596-92263	15.4887	14.0288	33.7244	12.275	8.15317	10.1843	14.0944	8.24889	24.9128	8.76363	7.78286	10.2105	3.92108	4.37401	2.3227	26.2889	20.0736	27.6747	19.7946	13.0251	19.8651	-1.74203	0.0124055	0.0403755	DOWN	1.24097	0.00105338	0.0195979	UP
TRIAE_CS42_2BL_TGACv1_129607_AA0390230	FADG3	-	GO:0032991|GO:0008152|GO:0005488|GO:0005623|GO:0016020|GO:0044237|GO:0009654|GO:0043234|GO:0005622|GO:0019898|GO:0015979|GO:0009521|GO:0009579|GO:0042651|GO:0043169|GO:0046872|GO:0009523|GO:0005509	macromolecular complex|metabolic process|binding|cell|membrane|cellular metabolic process|photosystem II oxygen evolving complex|protein complex|intracellular|extrinsic component of membrane|photosynthesis|photosystem|thylakoid|thylakoid membrane|cation binding|metal ion binding|photosystem II|calcium ion binding	TGACv1_scaffold_129607_2BL:16785-18120	586.617	561.151	600.376	86.5219	39.7534	44.439	166.716	205.457	451.814	136.567	140.869	119.305	8.66753	12.2875	16.2371	395.581	559.98	597.735	299.863	306.237	270.159	-3.52165	5.23e-05	0.000348913	DOWN	2.13956	4.11e-11	9.4e-09	UP
TRIAE_CS42_2BL_TGACv1_129649_AA0391680	FADG3	-	GO:0005215|GO:0003824|GO:0051179|GO:0005488|GO:0016020|GO:0036094|GO:0022857|GO:0097367|GO:0016787|GO:0016817|GO:0016021|GO:0000166|GO:0006810|GO:0016820|GO:0017076|GO:0055085|GO:0016818|GO:0005524|GO:0032559|GO:0016462|GO:0042626|GO:0016887|GO:0016887|GO:0042623	transporter activity|catalytic activity|localization|binding|membrane|small molecule binding|transmembrane transporter activity|carbohydrate derivative binding|hydrolase activity|hydrolase activity, acting on acid anhydrides|integral component of membrane|nucleotide binding|transport|hydrolase activity, acting on acid anhydrides, catalyzing transmembrane movement of substances|purine nucleotide b…	TGACv1_scaffold_129649_2BL:168616-173271	0.0760186	0.11609	0.293515	0.144888	0.190076	0.137527	0.18536	0.226392	0.201727	0.023038	0.0206763	0.0320089	0.0163087	0.0432679	0.0222962	0.267577	0.027793	0.425613	0.0811894	0.0660619	0.0451235	-3.30635	2.82e-05	0.000199344	DOWN	2.68103	0.000266077	0.00688855	UP
TRIAE_CS42_2BL_TGACv1_129653_AA0391780	FADG3	-	-	-	TGACv1_scaffold_129653_2BL:152357-157765	78.291	77.8435	89.8666	89.0677	95.1649	87.0328	54.6893	47.7743	75.6539	37.8184	43.3768	37.2926	12.9303	22.5419	2.82101	65.9224	96.2308	96.3445	78.1421	58.5065	49.296	-3.30479	4.34e-06	3.68e-05	DOWN	1.05393	0.000634068	0.0133631	UP
TRIAE_CS42_2BL_TGACv1_129661_AA0391980	FADG3	-	GO:0032991|GO:0008152|GO:0005488|GO:0005623|GO:0016020|GO:0044237|GO:0009654|GO:0043234|GO:0005622|GO:0019898|GO:0015979|GO:0016021|GO:0009521|GO:0009579|GO:0042651|GO:0043169|GO:0019684|GO:0046872|GO:0010109|GO:0009523|GO:0005509|GO:0042548|GO:0042549	macromolecular complex|metabolic process|binding|cell|membrane|cellular metabolic process|photosystem II oxygen evolving complex|protein complex|intracellular|extrinsic component of membrane|photosynthesis|integral component of membrane|photosystem|thylakoid|thylakoid membrane|cation binding|photosynthesis, light reaction|metal ion binding|regulation of photosynthesis|photosystem II|calcium ion b…	TGACv1_scaffold_129661_2BL:45044-46626	318.756	344.734	338.44	97.3767	39.9608	45.884	90.4182	115.588	298.897	81.3773	64.8201	62.4705	6.98609	9.99262	9.79273	213.901	376.107	314.663	191.161	221.574	189.416	-4.02116	1.12e-07	1.3e-06	DOWN	2.2635	1.25e-11	3.36e-09	UP
TRIAE_CS42_2BL_TGACv1_129726_AA0393890	FADG3	-	-	-	TGACv1_scaffold_129726_2BL:57526-62503	4.08486	4.13615	4.44994	3.15261	3.74637	2.5513	2.47824	3.38931	6.076	1.77887	2.97404	1.39948	0.483005	0.719177	0.56603	4.95678	3.91973	5.86122	4.72963	4.00623	5.07828	-2.4912	0.000104972	0.000650386	DOWN	1.0423	0.00365391	0.0483112	UP
TRIAE_CS42_2BL_TGACv1_129753_AA0394720	FADG3	-	GO:0008152|GO:0005488|GO:0005623|GO:0071704|GO:0044237|GO:0005622|GO:0006807|GO:0044238|GO:0009058|GO:0006725|GO:0003676|GO:0043231|GO:0006139|GO:0044249|GO:0005634|GO:0016070|GO:0003677|GO:0010468|GO:0051252|GO:0006351|GO:0006355|GO:2001141|GO:1903506	metabolic process|binding|cell|organic substance metabolic process|cellular metabolic process|intracellular|nitrogen compound metabolic process|primary metabolic process|biosynthetic process|cellular aromatic compound metabolic process|nucleic acid binding|intracellular membrane-bounded organelle|nucleobase-containing compound metabolic process|cellular biosynthetic process|nucleus|RNA metabolic …	TGACv1_scaffold_129753_2BL:22176-24793	14.116	16.5284	10.536	6.51117	6.64189	6.43159	5.90536	6.10066	6.36055	6.8944	3.60508	5.25487	1.6909	2.27218	0.446602	7.29357	8.95058	13.1361	7.74054	8.09479	7.99584	-2.64088	7.53e-06	6.07e-05	DOWN	1.3862	0.000151815	0.00439936	UP
TRIAE_CS42_2BL_TGACv1_129762_AA0395110	FADG3	187-kDa microtubule-associated protein AIR9 [Source:Projected from Arabidopsis thaliana (AT2G34680) UniProtKB/Swiss-Prot;Acc:F4IIU4]	GO:0005488|GO:0005515	binding|protein binding	TGACv1_scaffold_129762_2BL:146917-162135	2.10591	1.76994	4.19707	0.835478	0.983361	0.988025	0.985886	0.560523	1.81708	0.674661	1.53815	1.00497	0.18071	0.195688	0.132359	1.45384	1.24654	3.80453	1.08742	1.5686	1.79283	-3.25243	4.13e-06	3.51e-05	DOWN	1.32703	0.000943416	0.0180379	UP
TRIAE_CS42_2BL_TGACv1_129972_AA0400740	FADG3	-	-	-	TGACv1_scaffold_129972_2BL:37565-39135	1.7867	2.78226	1.22161	1.06415	0.783137	0.505041	0.326759	4.47663	2.75153	0.592238	0.658003	0.235092	0.11978	0.317785	0.532246	1.38099	5.64761	1.65492	1.19256	0.862587	1.09365	-3.03821	0.00871172	0.0300565	DOWN	1.96292	0.000626312	0.0132441	UP
TRIAE_CS42_2BL_TGACv1_129991_AA0401180	FADG3	Protein CutA, chloroplastic [Source:Projected from Arabidopsis thaliana (AT2G33740) UniProtKB/Swiss-Prot;Acc:P93009]	GO:0050896|GO:0010038	response to stimulus|response to metal ion	TGACv1_scaffold_129991_2BL:127687-131125	6.45413	6.19952	6.51684	4.89316	4.03191	6.09729	3.53128	4.24719	5.40378	3.2201	2.33082	2.50406	1.72605	2.02658	0.923425	6.58901	4.2844	5.87547	4.82785	4.15456	4.73413	-2.11191	0.000382574	0.0020441	DOWN	1.25093	0.000280604	0.0071781	UP
TRIAE_CS42_2BL_TGACv1_130016_AA0401680	FADG3	Photosystem I subunit O [Source:Projected from Arabidopsis thaliana (AT1G08380) UniProtKB/Swiss-Prot;Acc:Q949Q5]	GO:0032991|GO:0008152|GO:0005623|GO:0016020|GO:0044237|GO:0043234|GO:0005622|GO:0015979|GO:0016021|GO:0009521|GO:0055114|GO:0043231|GO:0005737|GO:0022900|GO:0009579|GO:0019684|GO:0009522|GO:0009536|GO:0009767|GO:0009507	macromolecular complex|metabolic process|cell|membrane|cellular metabolic process|protein complex|intracellular|photosynthesis|integral component of membrane|photosystem|oxidation-reduction process|intracellular membrane-bounded organelle|cytoplasm|electron transport chain|thylakoid|photosynthesis, light reaction|photosystem I|plastid|photosynthetic electron transport chain|chloroplast	TGACv1_scaffold_130016_2BL:108912-110060	135.487	163.912	136.627	69.357	25.0926	31.2331	36.5564	60.2114	112.778	36.8985	27.8061	21.7361	5.77785	10.4322	7.13147	82.2713	153.807	119.577	81.3708	97.5911	56.8396	-3.65569	1.1e-05	8.52e-05	DOWN	2.33463	4.53e-11	1.02e-08	UP
TRIAE_CS42_2BL_TGACv1_130064_AA0402660	FADG3	-	GO:0005215|GO:0051179|GO:0016020|GO:0022857|GO:0016021|GO:0006810|GO:0055085	transporter activity|localization|membrane|transmembrane transporter activity|integral component of membrane|transport|transmembrane transport	TGACv1_scaffold_130064_2BL:45361-50407	2.87498	3.49782	4.12437	0.664261	0.659473	0.642325	2.44387	1.75221	2.51627	0.979161	0.669496	0.758909	0.207472	0.214456	0.0580239	2.93565	2.3786	1.59249	2.08008	2.39392	1.17417	-2.94645	1.2e-05	9.25e-05	DOWN	2.12435	1.03e-08	1.29e-06	UP
TRIAE_CS42_2BL_TGACv1_130632_AA0415000	FADG3	Thylakoid lumenal 29 kDa protein, chloroplastic [Source:Projected from Arabidopsis thaliana (AT4G09010) UniProtKB/Swiss-Prot;Acc:P82281]	GO:0050896|GO:0008152|GO:0003824|GO:0005488|GO:0016209|GO:0016491|GO:0004601|GO:0006950|GO:0055114|GO:0006979|GO:0046906|GO:0098869|GO:0020037	response to stimulus|metabolic process|catalytic activity|binding|antioxidant activity|oxidoreductase activity|peroxidase activity|response to stress|oxidation-reduction process|response to oxidative stress|tetrapyrrole binding|cellular oxidant detoxification|heme binding	TGACv1_scaffold_130632_2BL:14266-16910	10.4905	9.37195	11.6185	6.62844	2.77813	2.50093	1.50824	0.60635	4.17206	3.95804	6.78189	4.37029	0.328756	0.322831	0.0612893	6.08307	7.38535	10.8736	5.32175	6.98141	9.02991	-3.65712	4.27e-07	4.45e-06	DOWN	1.05895	0.00107809	0.0198681	UP
TRIAE_CS42_2BL_TGACv1_130744_AA0417230	FADG3	Probable beta-D-xylosidase 6 [Source:Projected from Arabidopsis thaliana (AT5G10560) UniProtKB/Swiss-Prot;Acc:Q9LXA8]	GO:0008152|GO:0003824|GO:0005623|GO:0016020|GO:0071704|GO:0005622|GO:0044238|GO:0016787|GO:0031090|GO:0043231|GO:0005737|GO:0005975|GO:0016798|GO:0005774|GO:0004553|GO:0005773	metabolic process|catalytic activity|cell|membrane|organic substance metabolic process|intracellular|primary metabolic process|hydrolase activity|organelle membrane|intracellular membrane-bounded organelle|cytoplasm|carbohydrate metabolic process|hydrolase activity, acting on glycosyl bonds|vacuolar membrane|hydrolase activity, hydrolyzing O-glycosyl compounds|vacuole	TGACv1_scaffold_130744_2BL:11206-15240	7.83166	7.7158	10.1226	7.15352	7.21013	8.89462	6.94845	9.04098	10.1088	3.15171	3.72535	3.47497	1.87883	3.24551	0.79038	7.40208	8.6	11.0008	6.69649	6.21213	5.51826	-2.21327	0.000366872	0.00197074	DOWN	1.31017	2.81e-05	0.00112855	UP
TRIAE_CS42_2BL_TGACv1_130972_AA0420710	FADG3	-	GO:0008152|GO:0005488|GO:0032502|GO:0005623|GO:0071704|GO:0044237|GO:0005622|GO:0036094|GO:0006807|GO:0044238|GO:0009058|GO:0097367|GO:0000166|GO:0006725|GO:0043231|GO:0006139|GO:0044249|GO:0005634|GO:0016070|GO:0017076|GO:0010468|GO:0051252|GO:0005524|GO:0032559|GO:0006351|GO:0006355|GO:2001141|GO:1903506	metabolic process|binding|developmental process|cell|organic substance metabolic process|cellular metabolic process|intracellular|small molecule binding|nitrogen compound metabolic process|primary metabolic process|biosynthetic process|carbohydrate derivative binding|nucleotide binding|cellular aromatic compound metabolic process|intracellular membrane-bounded organelle|nucleobase-containing comp…	TGACv1_scaffold_130972_2BL:30189-34025	9.02846	9.30001	5.76233	3.96314	3.34842	1.99999	8.12277	1.94159	3.44577	2.42893	3.20698	3.18094	0.368924	0.644196	0.135107	9.18462	10.1045	5.94666	8.56715	4.02069	3.23722	-3.98844	2.74e-12	6.6e-11	DOWN	1.45015	2.85e-05	0.00114087	UP
TRIAE_CS42_2BL_TGACv1_131583_AA0429400	FADG3	-	GO:0008152|GO:0003824|GO:0005488|GO:0016491|GO:0016705|GO:0055114|GO:0004497|GO:0046906|GO:0043169|GO:0020037|GO:0046872|GO:0046914|GO:0005506	metabolic process|catalytic activity|binding|oxidoreductase activity|oxidoreductase activity, acting on paired donors, with incorporation or reduction of molecular oxygen|oxidation-reduction process|monooxygenase activity|tetrapyrrole binding|cation binding|heme binding|metal ion binding|transition metal ion binding|iron ion binding	TGACv1_scaffold_131583_2BL:9340-14823	6.59584	8.97533	13.3005	1.33353	1.41378	0.908784	5.44581	6.8317	13.2856	3.58704	5.12084	4.858	0.280195	0.292041	0.430978	10.8096	14.5243	11.4345	8.44951	8.85936	11.7256	-3.67226	2.28e-05	0.000164563	DOWN	1.08967	0.00142223	0.0242952	UP
TRIAE_CS42_2BL_TGACv1_131725_AA0431210	FADG3	-	-	-	TGACv1_scaffold_131725_2BL:11401-11959	1.84588	1.3908	1.78167	0.314116	0.140705	0.0802899	0	0.17616	0.291537	0.262185	0.313769	0.242912	0	0	0	0.21951	0.421768	1.39308	0.379084	2.45065	2.60206	#NAME?	0.00243406	0.0101866	DOWN	2.61551	0.000371074	0.00887478	UP
TRIAE_CS42_2BL_TGACv1_131726_AA0431260	FADG3	-	GO:0005488|GO:0036094|GO:0097367|GO:0000166|GO:0017076|GO:0043531|GO:0032559	binding|small molecule binding|carbohydrate derivative binding|nucleotide binding|purine nucleotide binding|ADP binding|adenyl ribonucleotide binding	TGACv1_scaffold_131726_2BL:44817-49485	4.91327	3.3483	6.16704	2.84838	3.06459	3.10669	4.91956	6.81872	7.57748	2.30702	1.89674	1.97969	0.521003	0.713918	0.246576	6.29116	5.09973	5.9473	5.0184	3.1206	2.63909	-3.27329	8.89e-10	1.48e-08	DOWN	1.22245	0.000274152	0.00704618	UP
TRIAE_CS42_2BL_TGACv1_132610_AA0438610	FADG3	Aminomethyltransferase [Source:UniProtKB/TrEMBL;Acc:A0A1D5U5B0]	GO:0008152|GO:0003824|GO:0005488|GO:0005623|GO:0071704|GO:0032259|GO:0044237|GO:0005622|GO:0006807|GO:0044238|GO:0005515|GO:0016740|GO:0043231|GO:0005737|GO:0006520|GO:0005739|GO:0009063|GO:0008483|GO:0008168|GO:0019752|GO:0004047|GO:0009069|GO:0006544|GO:0006546	metabolic process|catalytic activity|binding|cell|organic substance metabolic process|methylation|cellular metabolic process|intracellular|nitrogen compound metabolic process|primary metabolic process|protein binding|transferase activity|intracellular membrane-bounded organelle|cytoplasm|cellular amino acid metabolic process|mitochondrion|cellular amino acid catabolic process|transaminase activit…	TGACv1_scaffold_132610_2BL:8178-10922	34.9432	39.8644	88.2962	10.388	4.51155	5.05048	22.8264	14.3892	42.3018	14.3824	18.9807	27.494	1.16453	1.60786	1.09177	44.8378	40.3158	55.4701	37.7261	39.3103	56.7541	-2.43358	0.00164224	0.00727401	DOWN	1.42229	0.000416613	0.00973285	UP
TRIAE_CS42_2BL_TGACv1_134489_AA0444170	FADG3	-	-	-	TGACv1_scaffold_134489_2BL:2516-3483	6.64609	7.39607	15.509	3.23126	2.40505	3.09986	4.34509	3.848	10.1052	4.59252	4.43583	4.61285	0.470033	1.03919	0.803299	9.93512	12.4606	9.78122	8.63951	9.94309	8.01972	-2.53842	0.00194852	0.00842038	DOWN	1.11524	0.0037564	0.0493325	UP
TRIAE_CS42_2BS_TGACv1_145841_AA0446500	FADG3	-	-	-	TGACv1_scaffold_145841_2BS:191507-194945	0.127067	0.382983	0.797249	0.086498	0.232475	0.132633	0.495729	0.291104	0.060216	0.0962717	0.0288008	0.0445864	0	0.0516597	0	0.695064	0.271013	0.174369	0.339276	0.36807	0.282845	-3.41064	0.000327572	0.00178641	DOWN	2.94588	0.00269147	0.0388454	UP
TRIAE_CS42_2BS_TGACv1_145872_AA0447770	FADG3	-	GO:0005488|GO:0005515	binding|protein binding	TGACv1_scaffold_145872_2BS:105446-120514	19.0457	19.987	26.9565	9.73964	7.28168	9.06359	8.08477	11.9434	23.3489	8.11184	12.3452	10.2149	1.65832	2.18646	0.795961	19.5261	30.9672	30.0615	13.7408	11.3863	16.1957	-3.42549	1.23e-09	2e-08	DOWN	1.10531	0.000597505	0.0128084	UP
TRIAE_CS42_2BS_TGACv1_145925_AA0449600	FADG3	Ribulose bisphosphate carboxylase small chain [Source:UniProtKB/TrEMBL;Acc:A0A1D5U6W5]	GO:0008152|GO:0003824|GO:0005623|GO:0016491|GO:0071704|GO:0044237|GO:0005622|GO:0016829|GO:0015979|GO:0055114|GO:0043231|GO:0004497|GO:0005737|GO:0015977|GO:0016830|GO:0016831|GO:0009536|GO:0009853|GO:0016984|GO:0009507	metabolic process|catalytic activity|cell|oxidoreductase activity|organic substance metabolic process|cellular metabolic process|intracellular|lyase activity|photosynthesis|oxidation-reduction process|intracellular membrane-bounded organelle|monooxygenase activity|cytoplasm|carbon fixation|carbon-carbon lyase activity|carboxy-lyase activity|plastid|photorespiration|ribulose-bisphosphate carboxyla…	TGACv1_scaffold_145925_2BS:57987-59125	27.4953	27.4367	103.447	59.3538	4.61647	3.27967	8.63705	1.8541	24.9065	7.84541	10.6822	15.0858	0.357484	0.377436	1.09969	33.0856	29.33	35.4359	25.2858	16.9632	40.1855	-4.60958	4.9e-08	6.08e-07	DOWN	2.23627	6.49e-06	0.000340835	UP
TRIAE_CS42_2BS_TGACv1_145925_AA0449630	FADG3	Ribulose bisphosphate carboxylase small chain [Source:UniProtKB/TrEMBL;Acc:W5C9Y4]	GO:0008152|GO:0003824|GO:0005623|GO:0016491|GO:0071704|GO:0044237|GO:0005622|GO:0016829|GO:0015979|GO:0055114|GO:0043231|GO:0004497|GO:0005737|GO:0015977|GO:0016830|GO:0016831|GO:0009536|GO:0009853|GO:0016984|GO:0009507	metabolic process|catalytic activity|cell|oxidoreductase activity|organic substance metabolic process|cellular metabolic process|intracellular|lyase activity|photosynthesis|oxidation-reduction process|intracellular membrane-bounded organelle|monooxygenase activity|cytoplasm|carbon fixation|carbon-carbon lyase activity|carboxy-lyase activity|plastid|photorespiration|ribulose-bisphosphate carboxyla…	TGACv1_scaffold_145925_2BS:135976-137652	20.2292	17.7317	56.8309	25.0898	2.89779	3.5897	7.81254	10.1078	30.3219	11.3145	7.19988	10.7188	0.631054	0.938303	0.796404	29.9635	21.4262	31.9688	30.9497	25.0382	42.7101	-2.94494	0.00155266	0.00693039	DOWN	1.69716	0.00011682	0.00356728	UP
TRIAE_CS42_2BS_TGACv1_145925_AA0449650	FADG3	Ribulose bisphosphate carboxylase small chain [Source:UniProtKB/TrEMBL;Acc:W5BMD1]	GO:0008152|GO:0003824|GO:0005623|GO:0016491|GO:0071704|GO:0044237|GO:0005622|GO:0016829|GO:0015979|GO:0055114|GO:0043231|GO:0004497|GO:0005737|GO:0015977|GO:0016830|GO:0016831|GO:0009536|GO:0009853|GO:0016984|GO:0009507	metabolic process|catalytic activity|cell|oxidoreductase activity|organic substance metabolic process|cellular metabolic process|intracellular|lyase activity|photosynthesis|oxidation-reduction process|intracellular membrane-bounded organelle|monooxygenase activity|cytoplasm|carbon fixation|carbon-carbon lyase activity|carboxy-lyase activity|plastid|photorespiration|ribulose-bisphosphate carboxyla…	TGACv1_scaffold_145925_2BS:150207-151745	12.8712	12.5101	32.7235	19.3557	1.15608	0.671114	3.27623	1.44757	11.1998	3.9308	2.50244	4.55142	0.214048	0.2569	0.707234	13.668	12.889	18.4377	10.273	10.212	20.6689	-2.88201	0.0137204	0.0438501	DOWN	2.40317	2.29e-08	2.61e-06	UP
TRIAE_CS42_2BS_TGACv1_145938_AA0450090	FADG3	Peptidyl-prolyl cis-trans isomerase FKBP20-2, chloroplastic [Source:Projected from Arabidopsis thaliana (AT3G60370) UniProtKB/Swiss-Prot;Acc:Q0WRJ7]	GO:0008152|GO:0003824|GO:0071704|GO:0044237|GO:0006807|GO:0016853|GO:0044238|GO:0019538|GO:0016859|GO:0003755|GO:0006464|GO:0018208|GO:0000413	metabolic process|catalytic activity|organic substance metabolic process|cellular metabolic process|nitrogen compound metabolic process|isomerase activity|primary metabolic process|protein metabolic process|cis-trans isomerase activity|peptidyl-prolyl cis-trans isomerase activity|cellular protein modification process|peptidyl-proline modification|protein peptidyl-prolyl isomerization	TGACv1_scaffold_145938_2BS:170721-180564	5.91927	6.05951	7.33738	3.98666	3.41975	5.02909	5.22627	4.47232	8.1881	2.54913	1.4121	2.40498	0.579228	1.11455	0.548256	6.99423	4.40408	6.01917	5.22092	4.15116	3.88327	-2.29195	0.000858206	0.00415783	DOWN	1.6013	2.9e-05	0.00115654	UP
TRIAE_CS42_2BS_TGACv1_145978_AA0451650	FADG3	-	-	-	TGACv1_scaffold_145978_2BS:171430-174105	8.12374	7.91555	13.7492	3.71163	2.51096	2.05192	5.96953	5.35343	9.56193	4.13123	4.74141	4.49059	0.477468	0.520274	0.204002	10.6393	11.6631	9.77306	6.35361	6.8231	9.64381	-3.34705	1.99e-07	2.21e-06	DOWN	1.15649	0.000629762	0.0132998	UP
TRIAE_CS42_2BS_TGACv1_145992_AA0452120	FADG3	-	GO:0008152|GO:0005488|GO:0005623|GO:0071704|GO:0044237|GO:0005622|GO:0006807|GO:0044238|GO:0009058|GO:0005515|GO:0006725|GO:0003676|GO:0043231|GO:0006139|GO:0044249|GO:0046983|GO:0005634|GO:0016070|GO:0003677|GO:0010468|GO:0046982|GO:0051252|GO:0043565|GO:0006351|GO:0006355|GO:2001141|GO:1903506	metabolic process|binding|cell|organic substance metabolic process|cellular metabolic process|intracellular|nitrogen compound metabolic process|primary metabolic process|biosynthetic process|protein binding|cellular aromatic compound metabolic process|nucleic acid binding|intracellular membrane-bounded organelle|nucleobase-containing compound metabolic process|cellular biosynthetic process|protei…	TGACv1_scaffold_145992_2BS:106263-107480	4.23573	4.21289	3.67964	2.27045	1.74357	2.61568	2.73691	2.70879	4.98426	2.12601	1.29594	1.74639	0.416478	1.24844	0.465883	5.69151	5.48458	6.97474	3.7841	2.81178	2.79699	-2.27108	0.00390987	0.0152657	DOWN	1.2306	0.00147868	0.0250445	UP
TRIAE_CS42_2BS_TGACv1_146019_AA0453250	FADG3	-	-	-	TGACv1_scaffold_146019_2BS:26466-27491	23.9085	27.2556	117.83	11.2033	0.951811	0.691093	9.47955	1.67936	22.5906	8.92237	9.64694	16.8782	0.101464	0.288419	0.208073	32.1248	28.1854	39.8749	26.9256	15.4813	44.7208	-3.53749	0.000114462	0.000702592	DOWN	2.25321	3.44e-05	0.00132517	UP
TRIAE_CS42_2BS_TGACv1_146096_AA0455150	FADG3	-	GO:0008152|GO:0003824|GO:0005488|GO:0016491|GO:0048037|GO:0036094|GO:0097367|GO:0000166|GO:0055114|GO:0010181	metabolic process|catalytic activity|binding|oxidoreductase activity|cofactor binding|small molecule binding|carbohydrate derivative binding|nucleotide binding|oxidation-reduction process|FMN binding	TGACv1_scaffold_146096_2BS:66446-71830	3.8455	6.08871	5.66674	1.6752	2.53269	1.95326	1.46272	2.17291	4.49469	1.51497	2.61453	1.59223	0.274988	0.969273	0.281977	3.10943	4.17085	5.06573	2.49565	3.63879	3.60639	-2.74825	0.000194097	0.0011217	DOWN	1.44711	8.38e-05	0.00274095	UP
TRIAE_CS42_2BS_TGACv1_146153_AA0456880	FADG3	-	GO:0008152|GO:0003824|GO:0005623|GO:0016020|GO:0005886|GO:0016491|GO:0005622|GO:0071944|GO:0031090|GO:0016021|GO:0055114|GO:0043231|GO:0005737|GO:0005774|GO:0009526|GO:0009536|GO:0005773|GO:0005739|GO:0009941|GO:0009507	metabolic process|catalytic activity|cell|membrane|plasma membrane|oxidoreductase activity|intracellular|cell periphery|organelle membrane|integral component of membrane|oxidation-reduction process|intracellular membrane-bounded organelle|cytoplasm|vacuolar membrane|plastid envelope|plastid|vacuole|mitochondrion|chloroplast envelope|chloroplast	TGACv1_scaffold_146153_2BS:168966-174304	58.3385	55.7681	59.5813	18.0997	19.4726	19.3735	17.5653	12.2616	33.4141	22.6013	31.6842	22.4348	4.34557	7.08215	3.37572	28.9396	41.2476	53.8936	34.249	59.2094	67.6586	-2.77836	5.44e-09	7.98e-08	DOWN	1.17882	0.000199333	0.00545663	UP
TRIAE_CS42_2BS_TGACv1_146155_AA0456940	FADG3	-	GO:0032991|GO:0008152|GO:0005623|GO:0016020|GO:0044237|GO:0043234|GO:0005622|GO:0015979|GO:0016021|GO:0009521|GO:0009579|GO:0009523	macromolecular complex|metabolic process|cell|membrane|cellular metabolic process|protein complex|intracellular|photosynthesis|integral component of membrane|photosystem|thylakoid|photosystem II	TGACv1_scaffold_146155_2BS:18341-21485	48.9141	59.0037	50.0038	43.0933	14.3754	18.6282	11.0851	21.9215	38.3502	14.2236	7.17401	9.03967	3.43157	4.68902	7.22269	23.7862	42.4757	41.1267	30.154	48.8549	49.6714	-3.6521	0.000117316	0.000717953	DOWN	2.3753	1.56e-10	3.03e-08	UP
TRIAE_CS42_2BS_TGACv1_146197_AA0458270	FADG3	-	GO:0005623|GO:0005622|GO:0043231|GO:0005737|GO:0009536|GO:0009532|GO:0009570|GO:0009507	cell|intracellular|intracellular membrane-bounded organelle|cytoplasm|plastid|plastid stroma|chloroplast stroma|chloroplast	TGACv1_scaffold_146197_2BS:113742-116035	9.96173	10.6114	18.6175	12.5231	4.41812	5.37266	5.39253	2.76607	12.7381	3.82776	4.75291	5.41885	0.852097	1.08512	0.524252	13.4665	10.3974	12.6099	6.69556	6.67316	13.8344	-2.80836	1.69e-05	0.000125899	DOWN	1.48513	1.78e-05	0.000779309	UP
TRIAE_CS42_2BS_TGACv1_146243_AA0460100	FADG3	-	GO:0008152|GO:0005488|GO:0005623|GO:0071704|GO:0044237|GO:0005622|GO:0006807|GO:0044238|GO:0009058|GO:0006725|GO:0003676|GO:0043231|GO:0006139|GO:0044249|GO:0005634|GO:0016070|GO:0003677|GO:0010468|GO:0051252|GO:0006351|GO:0006355|GO:2001141|GO:1903506	metabolic process|binding|cell|organic substance metabolic process|cellular metabolic process|intracellular|nitrogen compound metabolic process|primary metabolic process|biosynthetic process|cellular aromatic compound metabolic process|nucleic acid binding|intracellular membrane-bounded organelle|nucleobase-containing compound metabolic process|cellular biosynthetic process|nucleus|RNA metabolic …	TGACv1_scaffold_146243_2BS:70935-73125	8.37197	7.72806	8.96109	8.40674	7.93616	8.44946	12.5714	11.8994	10.7096	4.39595	3.41896	2.55954	2.54882	3.95958	1.88419	10.4086	12.3745	12.0112	10.7929	8.3237	5.53505	-2.63187	2.86e-08	3.7e-07	DOWN	1.27242	0.000170119	0.00481726	UP
TRIAE_CS42_2BS_TGACv1_146252_AA0460450	FADG3	-	GO:0008152|GO:0003824|GO:0005623|GO:0071704|GO:0044237|GO:0005622|GO:0006807|GO:0044238|GO:0016787|GO:0006725|GO:0006081|GO:0005737|GO:0005975|GO:0006139|GO:0016788|GO:1901135|GO:0051156|GO:0052689|GO:0005829|GO:0006796|GO:0006753|GO:0009117|GO:0017057|GO:0006098|GO:0046496|GO:0006739	metabolic process|catalytic activity|cell|organic substance metabolic process|cellular metabolic process|intracellular|nitrogen compound metabolic process|primary metabolic process|hydrolase activity|cellular aromatic compound metabolic process|cellular aldehyde metabolic process|cytoplasm|carbohydrate metabolic process|nucleobase-containing compound metabolic process|hydrolase activity, acting o…	TGACv1_scaffold_146252_2BS:91967-97795	3.39834	3.58712	4.41735	2.52902	2.3487	2.92418	1.39207	1.60886	3.38517	1.51045	2.14619	1.66147	0.324015	0.690781	0.307331	2.35994	1.96027	5.72018	2.56836	3.76252	3.40891	-2.72372	2.46e-07	2.69e-06	DOWN	1.1004	0.000438851	0.0101233	UP
TRIAE_CS42_2BS_TGACv1_146600_AA0469170	FADG3	-	GO:0005488|GO:0036094|GO:0097367|GO:0000166|GO:0017076|GO:0043531|GO:0032559	binding|small molecule binding|carbohydrate derivative binding|nucleotide binding|purine nucleotide binding|ADP binding|adenyl ribonucleotide binding	TGACv1_scaffold_146600_2BS:28279-41033	2.18418	1.89364	3.00623	1.35593	1.50155	1.63585	0.818579	1.36282	4.849	1.3062	1.11375	0.652871	0.097618	0.189103	0.0407798	2.66938	3.25945	5.66681	1.9895	1.81115	1.81862	-5.15479	4.23e-12	9.98e-11	DOWN	1.20501	0.000789889	0.0157367	UP
TRIAE_CS42_2BS_TGACv1_146806_AA0473250	FADG3	Peroxidase [Source:UniProtKB/TrEMBL;Acc:A0A1D5UB84]	GO:0050896|GO:0008152|GO:0003824|GO:0005488|GO:0005576|GO:0016209|GO:0016491|GO:0044237|GO:0004601|GO:0006950|GO:0072593|GO:0055114|GO:0006979|GO:0046906|GO:0098869|GO:0043169|GO:0020037|GO:0046872|GO:0042744	response to stimulus|metabolic process|catalytic activity|binding|extracellular region|antioxidant activity|oxidoreductase activity|cellular metabolic process|peroxidase activity|response to stress|reactive oxygen species metabolic process|oxidation-reduction process|response to oxidative stress|tetrapyrrole binding|cellular oxidant detoxification|cation binding|heme binding|metal ion binding|hyd…	TGACv1_scaffold_146806_2BS:52797-54725	7.0228	8.73969	8.18789	0.462594	0	0	0.44189	0.172992	0.834918	0.572106	4.963	0.688923	0.0269997	0	0.0553685	0.359169	1.01229	1.65793	0.62034	4.55706	5.08728	-5.93634	1.5e-05	0.000112647	DOWN	1.94413	0.00146772	0.0249178	UP
TRIAE_CS42_2BS_TGACv1_146938_AA0475610	FADG3	-	-	-	TGACv1_scaffold_146938_2BS:73737-77305	1.33356	1.40549	1.55437	0.488105	0.575406	0.315132	0.429457	0.56679	0.763051	0.733919	0.764112	0.432622	0.0719711	0.117635	0.0276762	0.598395	1.5025	1.72634	0.775128	1.34836	1.40387	-2.99815	1.55e-06	1.44e-05	DOWN	1.15304	0.00131166	0.0229198	UP
TRIAE_CS42_2BS_TGACv1_146962_AA0475800	FADG3	Aldehyde dehydrogenase 22A1 [Source:Projected from Arabidopsis thaliana (AT3G66658) UniProtKB/Swiss-Prot;Acc:Q0WSF1]	GO:0008152|GO:0003824|GO:0016491|GO:0055114|GO:0016620	metabolic process|catalytic activity|oxidoreductase activity|oxidation-reduction process|oxidoreductase activity, acting on the aldehyde or oxo group of donors, NAD or NADP as acceptor	TGACv1_scaffold_146962_2BS:11526-18360	1.46523	1.4343	1.55936	2.5317	2.2453	2.65335	1.17258	1.1762	1.982	0.697363	0.476819	0.790984	0.738815	0.977522	0.427002	1.80486	1.76273	1.95904	2.31475	0.906899	1.2488	-1.9485	0.0019828	0.00854474	DOWN	1.18203	0.00178568	0.0287864	UP
TRIAE_CS42_2BS_TGACv1_147223_AA0480050	FADG3	Cytochrome b6-f complex iron-sulfur subunit, chloroplastic [Source:Projected from Arabidopsis thaliana (AT4G03280) UniProtKB/Swiss-Prot;Acc:Q9ZR03]	GO:0009055|GO:0008152|GO:0003824|GO:0005488|GO:0005623|GO:0016020|GO:0016491|GO:0044237|GO:0005622|GO:0045158|GO:0015979|GO:0016021|GO:0055114|GO:0022900|GO:0016679|GO:0009579|GO:0042651|GO:0051536|GO:0051537|GO:0009496	electron carrier activity|metabolic process|catalytic activity|binding|cell|membrane|oxidoreductase activity|cellular metabolic process|intracellular|electron transporter, transferring electrons within cytochrome b6/f complex of photosystem II activity|photosynthesis|integral component of membrane|oxidation-reduction process|electron transport chain|oxidoreductase activity, acting on diphenols an…	TGACv1_scaffold_147223_2BS:32736-34230	133.888	113.748	187.585	46.198	19.597	33.6726	47.1465	80.8637	107.512	52.0407	71.0726	78.6452	5.93027	4.59137	4.56069	99.5472	217.021	146.558	89.9982	101.567	142.231	-3.23792	2.83e-07	3.05e-06	DOWN	1.10912	0.00091748	0.0176572	UP
TRIAE_CS42_2BS_TGACv1_147318_AA0481690	FADG3	-	GO:0008152|GO:0003824|GO:0005488|GO:0016491|GO:0071704|GO:0044237|GO:0044238|GO:0016705|GO:0055114|GO:0006629|GO:0043169|GO:0046872|GO:0016717|GO:0006631|GO:0019752|GO:0045300	metabolic process|catalytic activity|binding|oxidoreductase activity|organic substance metabolic process|cellular metabolic process|primary metabolic process|oxidoreductase activity, acting on paired donors, with incorporation or reduction of molecular oxygen|oxidation-reduction process|lipid metabolic process|cation binding|metal ion binding|oxidoreductase activity, acting on paired donors, with…	TGACv1_scaffold_147318_2BS:25837-27615	3.36869	2.7386	2.54148	0.658898	0.554901	0.538832	0.151055	0.487845	0.99077	1.34942	1.49179	0.584235	0.138443	0.204638	0.184552	1.3997	1.22686	2.01903	1.8608	1.7011	1.24108	-2.32245	0.000666091	0.00333015	DOWN	1.3362	0.000677314	0.0140423	UP
TRIAE_CS42_2BS_TGACv1_147417_AA0482900	FADG3	-	GO:0005488|GO:0005623|GO:0005622|GO:0005515|GO:0043231|GO:0043169|GO:0005634|GO:0046872|GO:0046914|GO:0008270	binding|cell|intracellular|protein binding|intracellular membrane-bounded organelle|cation binding|nucleus|metal ion binding|transition metal ion binding|zinc ion binding	TGACv1_scaffold_147417_2BS:41836-44579	1.10237	1.49513	0.997557	1.05518	0.75629	0.838935	0.940782	0.315674	0.914128	0.313192	0.187358	0.217585	0.147806	0.196069	0.17682	1.60578	0.755668	1.02106	1.1603	0.997893	0.756561	-3.03608	3.39e-05	0.000235453	DOWN	2.32369	1.34e-05	0.000616812	UP
TRIAE_CS42_2BS_TGACv1_147485_AA0483770	FADG3	Magnesium-chelatase subunit ChlH, chloroplastic [Source:Projected from Arabidopsis thaliana (AT5G13630) UniProtKB/Swiss-Prot;Acc:Q9FNB0]	GO:0008152|GO:0003824|GO:0071704|GO:0044237|GO:0016874|GO:0006807|GO:0009058|GO:0006725|GO:0044249|GO:0015995|GO:0051188|GO:0046148|GO:0006778|GO:0006779|GO:0033014|GO:0016851|GO:0015994	metabolic process|catalytic activity|organic substance metabolic process|cellular metabolic process|ligase activity|nitrogen compound metabolic process|biosynthetic process|cellular aromatic compound metabolic process|cellular biosynthetic process|chlorophyll biosynthetic process|cofactor biosynthetic process|pigment biosynthetic process|porphyrin-containing compound metabolic process|porphyrin-c…	TGACv1_scaffold_147485_2BS:36080-41835	5.35513	3.98931	8.22679	0.644728	0.0484046	0.165686	2.12634	2.63853	8.79265	1.58757	1.99074	3.00057	0.015136	0.0365712	0.159085	6.13124	12.8523	12.2975	7.43339	7.34213	4.72389	-5.90195	0.000864535	0.00418282	DOWN	1.4173	0.000136477	0.00404097	UP
TRIAE_CS42_2BS_TGACv1_147579_AA0485110	FADG3	-	GO:0008152|GO:0003824|GO:0005488|GO:0016491|GO:0055114|GO:0043169|GO:0046872	metabolic process|catalytic activity|binding|oxidoreductase activity|oxidation-reduction process|cation binding|metal ion binding	TGACv1_scaffold_147579_2BS:29096-30733	7.77935	6.96293	8.22002	3.12894	2.45289	3.78286	2.32794	2.26135	5.86442	3.51617	3.48601	2.01628	0.568937	0.700805	0.162055	5.97077	7.21805	10.9174	5.01085	9.68796	9.05134	-2.93944	4.58e-06	3.86e-05	DOWN	1.34831	0.000103248	0.00323431	UP
TRIAE_CS42_2BS_TGACv1_148182_AA0491170	FADG3	NADP-dependent glyceraldehyde-3-phosphate dehydrogenase [Source:Projected from Arabidopsis thaliana (AT2G24270) UniProtKB/Swiss-Prot;Acc:Q1WIQ6]	GO:0008152|GO:0003824|GO:0016491|GO:0055114|GO:0016620	metabolic process|catalytic activity|oxidoreductase activity|oxidation-reduction process|oxidoreductase activity, acting on the aldehyde or oxo group of donors, NAD or NADP as acceptor	TGACv1_scaffold_148182_2BS:11101-14888	5.71991	6.34595	13.5104	3.64905	0.902813	1.60758	1.96896	2.96315	6.26391	2.29419	4.20915	4.73825	0.0802008	0.227976	0.80594	6.25211	10.0322	9.70177	5.54647	4.50493	8.62752	-3.51979	0.000383082	0.00204644	DOWN	1.18596	0.00275941	0.0395392	UP
TRIAE_CS42_2BS_TGACv1_151238_AA0498550	FADG3	ATP synthase subunit gamma [Source:UniProtKB/TrEMBL;Acc:A0A1D6RNE3]	GO:0032991|GO:0005215|GO:0008152|GO:0003824|GO:0051179|GO:0005623|GO:0016020|GO:0071704|GO:0044237|GO:0043234|GO:0005622|GO:0006807|GO:0022857|GO:0044238|GO:0009058|GO:0016787|GO:0045261|GO:0016817|GO:0006725|GO:0006139|GO:0006810|GO:0044249|GO:1901135|GO:0033178|GO:0006811|GO:0006796|GO:0016820|GO:1901137|GO:0006753|GO:0055085|GO:0016818|GO:0006812|GO:0034220|GO:0008324|GO:0009117|GO:0015992|GO:…	macromolecular complex|transporter activity|metabolic process|catalytic activity|localization|cell|membrane|organic substance metabolic process|cellular metabolic process|protein complex|intracellular|nitrogen compound metabolic process|transmembrane transporter activity|primary metabolic process|biosynthetic process|hydrolase activity|proton-transporting ATP synthase complex, catalytic core F(1)…	TGACv1_scaffold_151238_2BS:2621-3606	80.1145	76.9481	118.145	23.9303	11.1169	11.9689	31.9501	29.9331	67.2856	29.5432	31.063	33.955	1.91127	3.4548	2.71362	69.1709	95.8786	96.8237	61.8722	59.8193	70.7796	-3.16854	1.14e-05	8.81e-05	DOWN	1.5412	2.24e-06	0.000139389	UP
TRIAE_CS42_2DL_TGACv1_157896_AA0500880	FADG3	-	-	-	TGACv1_scaffold_157896_2DL:247809-248507	89.9525	114.711	126.692	51.6197	19.2415	26.3195	26.8147	35.0126	80.9046	37.6045	18.6505	17.8699	4.02438	7.83896	7.44145	61.2598	99.0531	83.5545	71.6213	82.5781	90.1366	-3.48769	0.000814712	0.00397408	DOWN	2.16035	2.73e-08	3.03e-06	UP
TRIAE_CS42_2DL_TGACv1_157927_AA0502170	FADG3	-	GO:0005215|GO:0051179|GO:0016020|GO:0022857|GO:0016021|GO:0006810|GO:0055085	transporter activity|localization|membrane|transmembrane transporter activity|integral component of membrane|transport|transmembrane transport	TGACv1_scaffold_157927_2DL:66796-74678	10.3649	8.25239	12.3599	0.727562	0.80985	0.676104	2.49567	3.19053	9.24971	2.15946	5.87248	3.29598	0.0926479	0.144847	0.0949968	4.28292	8.80244	16.2139	4.57662	8.88197	13.6886	-4.48262	5.71e-07	5.8e-06	DOWN	1.45132	0.000109427	0.0033837	UP
TRIAE_CS42_2DL_TGACv1_158025_AA0506300	FADG3	-	-	-	TGACv1_scaffold_158025_2DL:32626-33685	0.973441	0.733449	0.93958	0	0.0742021	0	0.237342	0.0928992	0.269064	0.0461037	0.165469	0	0	0	0	0.405096	0.519015	0.200359	0.399826	0.176206	0.649987	#NAME?	0.00617081	0.0224412	DOWN	3.64485	3.61e-05	0.00138091	UP
TRIAE_CS42_2DL_TGACv1_158149_AA0510600	FADG3	-	GO:0032991|GO:0008152|GO:0005488|GO:0005623|GO:0016020|GO:0044237|GO:0009654|GO:0043234|GO:0005622|GO:0019898|GO:0015979|GO:0016021|GO:0009521|GO:0009579|GO:0042651|GO:0043169|GO:0019684|GO:0046872|GO:0010109|GO:0009523|GO:0005509|GO:0042548|GO:0042549	macromolecular complex|metabolic process|binding|cell|membrane|cellular metabolic process|photosystem II oxygen evolving complex|protein complex|intracellular|extrinsic component of membrane|photosynthesis|integral component of membrane|photosystem|thylakoid|thylakoid membrane|cation binding|photosynthesis, light reaction|metal ion binding|regulation of photosynthesis|photosystem II|calcium ion b…	TGACv1_scaffold_158149_2DL:61313-62313	277.928	294.832	299.733	65.3391	31.0766	32.6787	83.0045	105.669	222.483	79.0219	74.1123	64.2465	5.29801	8.17166	7.88904	183.491	304.155	261.674	175.708	202.914	195.405	-3.79273	3.55e-07	3.76e-06	DOWN	2.00492	6.77e-10	1.13e-07	UP
TRIAE_CS42_2DL_TGACv1_158224_AA0513000	FADG3	Phototropin-2 [Source:Projected from Arabidopsis thaliana (AT5G58140) UniProtKB/Swiss-Prot;Acc:P93025]	GO:0050896|GO:0008152|GO:0003824|GO:0051179|GO:0005488|GO:0005623|GO:0016020|GO:0004871|GO:0005886|GO:0065009|GO:0071704|GO:0044237|GO:0038023|GO:0004872|GO:0048037|GO:0005622|GO:0007623|GO:0007154|GO:0036094|GO:0006807|GO:0071944|GO:0051716|GO:0044238|GO:0097367|GO:0007165|GO:0012505|GO:0005515|GO:0016740|GO:0000166|GO:0042802|GO:0000155|GO:0043231|GO:0010118|GO:0009314|GO:0019538|GO:0005737|GO:…	response to stimulus|metabolic process|catalytic activity|localization|binding|cell|membrane|signal transducer activity|plasma membrane|regulation of molecular function|organic substance metabolic process|cellular metabolic process|signaling receptor activity|receptor activity|cofactor binding|intracellular|circadian rhythm|cell communication|small molecule binding|nitrogen compound metabolic pro…	TGACv1_scaffold_158224_2DL:57536-77577	4.66394	4.23697	3.76639	3.6782	3.24704	3.70482	5.773	13.2263	11.9952	2.67262	1.38935	1.12193	0.491294	1.25689	0.232512	4.98975	9.38706	4.5107	6.00211	2.81932	2.48598	-3.84253	2.13e-08	2.82e-07	DOWN	1.289	0.000728549	0.0148407	UP
TRIAE_CS42_2DL_TGACv1_158293_AA0514850	FADG3	RING-type E3 ubiquitin transferase [Source:UniProtKB/TrEMBL;Acc:A0A1D5UID5]	GO:0008152|GO:0003824|GO:0005488|GO:0071704|GO:0044237|GO:0006807|GO:0044238|GO:0005515|GO:0016740|GO:0019538|GO:0004842|GO:0006464|GO:0016567	metabolic process|catalytic activity|binding|organic substance metabolic process|cellular metabolic process|nitrogen compound metabolic process|primary metabolic process|protein binding|transferase activity|protein metabolic process|ubiquitin-protein transferase activity|cellular protein modification process|protein ubiquitination	TGACv1_scaffold_158293_2DL:59886-62279	0.350191	0.649524	0.312025	0.275028	0.131419	0.0749707	0.105089	0.0205667	0.0170137	0.0612204	0.0732652	0.151229	0.115578	0.0328537	0	0.102511	0.328289	0.266141	0.28769	0.156067	0.239839	-2.9633	0.00783255	0.0274892	DOWN	2.19884	0.00246251	0.0364169	UP
TRIAE_CS42_2DL_TGACv1_158343_AA0516060	FADG3	-	GO:0005488|GO:0036094|GO:0097367|GO:0000166|GO:0017076|GO:0043531|GO:0032559	binding|small molecule binding|carbohydrate derivative binding|nucleotide binding|purine nucleotide binding|ADP binding|adenyl ribonucleotide binding	TGACv1_scaffold_158343_2DL:26726-32364	5.17941	4.37385	3.11733	4.11097	4.53901	3.38962	3.55906	2.74495	2.0881	2.51081	1.30514	1.2455	0.906515	0.916617	0.365176	5.07354	4.57947	4.47305	3.54073	0.664467	0.225733	-3.08911	8.45e-09	1.2e-07	DOWN	1.32386	0.000621415	0.0131644	UP
TRIAE_CS42_2DL_TGACv1_158460_AA0519300	FADG3	-	-	-	TGACv1_scaffold_158460_2DL:15444-34372	0.507399	0.349549	0.388709	0.0822363	0.0884086	0	0.117832	0	0.213719	0.0366204	0.0657163	0.101735	0.0518346	0.0196458	0	0.252834	0.117792	0.397866	0.21835	0.373281	0.172096	-3.18431	0.0120859	0.0395052	DOWN	2.60976	0.00030424	0.00764141	UP
TRIAE_CS42_2DL_TGACv1_158490_AA0520040	FADG3	-	-	-	TGACv1_scaffold_158490_2DL:19606-21953	3.78593	4.22901	7.51511	2.83901	1.25221	1.38409	2.50337	1.12696	5.71631	1.55567	0.698038	0.720526	0.22943	0.41739	0.282325	4.82236	2.89337	5.42399	3.68994	2.91204	3.19935	-2.80029	0.013304	0.0427782	DOWN	2.38447	8.8e-07	6.17e-05	UP
TRIAE_CS42_2DL_TGACv1_158490_AA0520050	FADG3	Thylakoid lumenal 29 kDa protein, chloroplastic [Source:Projected from Arabidopsis thaliana (AT4G09010) UniProtKB/Swiss-Prot;Acc:P82281]	GO:0050896|GO:0008152|GO:0003824|GO:0005488|GO:0016209|GO:0016491|GO:0004601|GO:0006950|GO:0055114|GO:0006979|GO:0046906|GO:0098869|GO:0020037	response to stimulus|metabolic process|catalytic activity|binding|antioxidant activity|oxidoreductase activity|peroxidase activity|response to stress|oxidation-reduction process|response to oxidative stress|tetrapyrrole binding|cellular oxidant detoxification|heme binding	TGACv1_scaffold_158490_2DL:22036-24899	10.1825	10.9412	13.8328	5.63911	1.75826	2.56481	2.70526	1.81142	7.49389	4.56229	6.81542	6.07018	0.156589	0.326418	0.214095	8.54075	13.343	12.0192	6.62589	7.6469	8.88169	-4.97299	3.44e-10	6.11e-09	DOWN	1.00251	0.00146338	0.0248732	UP
TRIAE_CS42_2DL_TGACv1_158509_AA0520480	FADG3	-	-	-	TGACv1_scaffold_158509_2DL:38466-49630	95.6578	103.193	75.6781	68.2704	75.5986	61.661	50.156	57.7633	95.5478	42.3373	53.8071	40.8783	16.1119	24.368	6.67158	81.407	110.731	121.847	79.7938	67.1647	65.0433	-2.94558	9.87e-07	9.57e-06	DOWN	1.00254	0.00195456	0.0308327	UP
TRIAE_CS42_2DL_TGACv1_158551_AA0521640	FADG3	Peroxidase [Source:UniProtKB/TrEMBL;Acc:A0A1D5UJY7]	GO:0050896|GO:0008152|GO:0003824|GO:0005488|GO:0005576|GO:0016209|GO:0016491|GO:0044237|GO:0004601|GO:0006950|GO:0072593|GO:0055114|GO:0006979|GO:0046906|GO:0098869|GO:0043169|GO:0020037|GO:0046872|GO:0042744	response to stimulus|metabolic process|catalytic activity|binding|extracellular region|antioxidant activity|oxidoreductase activity|cellular metabolic process|peroxidase activity|response to stress|reactive oxygen species metabolic process|oxidation-reduction process|response to oxidative stress|tetrapyrrole binding|cellular oxidant detoxification|cation binding|heme binding|metal ion binding|hyd…	TGACv1_scaffold_158551_2DL:98106-99820	1.91875	1.91829	3.2223	0.254849	0.0570785	0.586128	0.091309	0.357342	1.15313	0.709113	0.763615	0.328413	0.133862	0.0761024	0	0.756844	0.684379	2.56871	1.30712	1.08449	2.13891	-3.90454	0.00442956	0.0169969	DOWN	1.97062	4.82e-05	0.00176853	UP
TRIAE_CS42_2DL_TGACv1_158581_AA0522330	FADG3	RING-type E3 ubiquitin transferase [Source:UniProtKB/TrEMBL;Acc:A0A1D5UK40]	GO:0008152|GO:0003824|GO:0005488|GO:0071704|GO:0044237|GO:0006807|GO:0044238|GO:0016740|GO:0019538|GO:0004842|GO:0006464|GO:0016567	metabolic process|catalytic activity|binding|organic substance metabolic process|cellular metabolic process|nitrogen compound metabolic process|primary metabolic process|transferase activity|protein metabolic process|ubiquitin-protein transferase activity|cellular protein modification process|protein ubiquitination	TGACv1_scaffold_158581_2DL:7312-11630	2.04187	1.6704	1.74408	0.38055	0.422474	0.270616	0.924618	0.389784	0.906098	0.561693	0.429699	0.656768	0.295501	0.18776	0.0534747	1.52618	1.79221	1.66777	1.05834	1.09138	0.771904	-2.05747	0.007555	0.0266675	DOWN	1.72708	9.9e-07	6.8e-05	UP
TRIAE_CS42_2DL_TGACv1_158598_AA0522880	FADG3	Aldehyde dehydrogenase [Source:UniProtKB/TrEMBL;Acc:A0A1D5UK85]	GO:0008152|GO:0003824|GO:0016491|GO:0071704|GO:0044237|GO:0055114|GO:0006081|GO:0016620|GO:0004030	metabolic process|catalytic activity|oxidoreductase activity|organic substance metabolic process|cellular metabolic process|oxidation-reduction process|cellular aldehyde metabolic process|oxidoreductase activity, acting on the aldehyde or oxo group of donors, NAD or NADP as acceptor|aldehyde dehydrogenase [NAD(P)+] activity	TGACv1_scaffold_158598_2DL:11266-16060	6.87765	7.0592	6.15002	3.14119	3.26818	3.95683	2.00367	1.97791	3.87499	2.61658	2.64504	2.59091	0.36194	1.29514	0.15282	2.06757	3.22923	5.03334	6.99512	7.73314	5.84949	-2.52073	0.000692349	0.00344145	DOWN	1.35502	1.68e-05	0.000739753	UP
TRIAE_CS42_2DL_TGACv1_158719_AA0524890	FADG3	Sulfotransferase [Source:UniProtKB/TrEMBL;Acc:A0A1D5UKP2]	GO:0003824|GO:0016740|GO:0008146	catalytic activity|transferase activity|sulfotransferase activity	TGACv1_scaffold_158719_2DL:17487-19965	5.53392	5.19635	7.22784	2.20036	1.60382	2.24929	2.29784	0.836776	2.80396	2.78119	3.17885	1.84566	0.430986	0.445493	0.441925	6.1504	4.87431	7.338	4.411	5.44906	3.57738	-3.34013	8.82e-07	8.64e-06	DOWN	1.20204	0.000907244	0.0175101	UP
TRIAE_CS42_2DL_TGACv1_158753_AA0525440	FADG3	-	-	-	TGACv1_scaffold_158753_2DL:47936-48876	121.577	130.872	241.405	46.1813	26.2459	38.5771	14.9724	57.0927	78.8463	55.8673	68.4007	45.4017	1.71524	4.4578	0.954784	43.6149	213.973	105.475	141.366	126.587	101.858	-4.86247	2.77e-20	1.65e-18	DOWN	1.54136	1.83e-05	0.000791766	UP
TRIAE_CS42_2DL_TGACv1_158785_AA0526110	FADG3	Photosystem I subunit O [Source:Projected from Arabidopsis thaliana (AT1G08380) UniProtKB/Swiss-Prot;Acc:Q949Q5]	GO:0032991|GO:0008152|GO:0005623|GO:0016020|GO:0044237|GO:0043234|GO:0005622|GO:0015979|GO:0016021|GO:0009521|GO:0055114|GO:0043231|GO:0005737|GO:0022900|GO:0009579|GO:0019684|GO:0009522|GO:0009536|GO:0009767|GO:0009507	macromolecular complex|metabolic process|cell|membrane|cellular metabolic process|protein complex|intracellular|photosynthesis|integral component of membrane|photosystem|oxidation-reduction process|intracellular membrane-bounded organelle|cytoplasm|electron transport chain|thylakoid|photosynthesis, light reaction|photosystem I|plastid|photosynthetic electron transport chain|chloroplast	TGACv1_scaffold_158785_2DL:79191-80354	53.7815	61.8715	57.2625	27.1379	12.8617	14.7596	14.9134	28.2761	42.8194	14.5037	11.6186	6.77436	5.19164	7.56843	5.68039	27.2013	56.6444	47.2846	32.0528	38.6921	19.8371	-2.84403	0.000370974	0.00198926	DOWN	2.39405	1.23e-10	2.44e-08	UP
TRIAE_CS42_2DL_TGACv1_158900_AA0528270	FADG3	Allantoinase [Source:Projected from Arabidopsis thaliana (AT4G04955) UniProtKB/Swiss-Prot;Acc:Q94AP0]	GO:0050896|GO:0008152|GO:0003824|GO:0005488|GO:0005623|GO:0071704|GO:0044237|GO:0005622|GO:0006950|GO:0007154|GO:0006807|GO:0051716|GO:0044238|GO:0012505|GO:0016787|GO:0006725|GO:0043231|GO:0005737|GO:0016810|GO:0006139|GO:0031668|GO:0033554|GO:0009991|GO:0005783|GO:0042594|GO:0043169|GO:0016812|GO:0019439|GO:0046872|GO:0009267|GO:0006145|GO:0046914|GO:0006995|GO:0010136|GO:0000256|GO:0004038|GO:…	response to stimulus|metabolic process|catalytic activity|binding|cell|organic substance metabolic process|cellular metabolic process|intracellular|response to stress|cell communication|nitrogen compound metabolic process|cellular response to stimulus|primary metabolic process|endomembrane system|hydrolase activity|cellular aromatic compound metabolic process|intracellular membrane-bounded organe…	TGACv1_scaffold_158900_2DL:28317-32045	5.63597	4.63413	6.06681	1.53802	2.07485	2.43966	5.44621	5.23568	6.69489	1.88899	0.0941854	0.601486	0.575747	0.813029	0.533237	10.5499	5.03258	3.82052	5.33397	1.65512	0.647472	-2.20787	0.000757512	0.00372679	DOWN	2.66009	6.15e-05	0.00214526	UP
TRIAE_CS42_2DL_TGACv1_159544_AA0539590	FADG3	Probable plastid-lipid-associated protein 12, chloroplastic [Source:Projected from Arabidopsis thaliana (AT1G51110) UniProtKB/Swiss-Prot;Acc:Q8LAP6]	GO:0005623|GO:0016020|GO:0005622|GO:0043231|GO:0005737|GO:0009579|GO:0042651|GO:0009526|GO:0009536|GO:0009941|GO:0009507|GO:0009535|GO:0009534	cell|membrane|intracellular|intracellular membrane-bounded organelle|cytoplasm|thylakoid|thylakoid membrane|plastid envelope|plastid|chloroplast envelope|chloroplast|chloroplast thylakoid membrane|chloroplast thylakoid	TGACv1_scaffold_159544_2DL:32596-38105	1.04704	1.34018	1.32256	0.923827	0.804042	0.728518	0.68079	1.45093	1.44552	0.587587	0.246061	0.408209	0.194112	0.204946	0.0568667	0.737776	1.5595	0.766257	0.860137	1.23562	1.19691	-3.35146	0.000131015	0.000791091	DOWN	1.57883	0.00205675	0.0319872	UP
TRIAE_CS42_2DL_TGACv1_159703_AA0541750	FADG3	-	GO:0008152|GO:0003824|GO:0071704|GO:0006807|GO:0044238|GO:0016787|GO:0008233|GO:0019538|GO:0006508|GO:0008236|GO:0004252|GO:0004175|GO:0070008	metabolic process|catalytic activity|organic substance metabolic process|nitrogen compound metabolic process|primary metabolic process|hydrolase activity|peptidase activity|protein metabolic process|proteolysis|serine-type peptidase activity|serine-type endopeptidase activity|endopeptidase activity|serine-type exopeptidase activity	TGACv1_scaffold_159703_2DL:31786-36225	0.638748	0.671333	0.837871	0.267549	0.25469	0.256414	0.191682	1.31315	1.27276	0.353633	0.0445452	0.120689	0.0175678	0.0499377	0.0540451	0.584261	2.90411	1.61814	0.262373	0.735358	0.656199	-3.73466	2.51e-05	0.000179286	DOWN	2.04952	0.00197441	0.0310319	UP
TRIAE_CS42_2DL_TGACv1_159907_AA0544170	FADG3	187-kDa microtubule-associated protein AIR9 [Source:Projected from Arabidopsis thaliana (AT2G34680) UniProtKB/Swiss-Prot;Acc:F4IIU4]	GO:0005488|GO:0005515	binding|protein binding	TGACv1_scaffold_159907_2DL:23166-40217	3.80653	3.42981	7.38688	1.89966	2.02985	1.6034	2.05607	1.70747	3.20299	1.43548	2.02709	1.50938	0.408912	0.503114	0.156457	3.03653	2.42345	5.42475	2.60118	3.16447	3.55626	-3.25429	4.89e-10	8.51e-09	DOWN	1.55638	1.81e-05	0.000787523	UP
TRIAE_CS42_2DL_TGACv1_160131_AA0547250	FADG3	-	GO:0005488|GO:0005623|GO:0005622|GO:0003676|GO:0043231|GO:0005634|GO:0003677	binding|cell|intracellular|nucleic acid binding|intracellular membrane-bounded organelle|nucleus|DNA binding	TGACv1_scaffold_160131_2DL:27937-29787	16.5988	18.3196	16.8651	15.8392	16.0795	15.8045	13.7104	16.1314	18.2143	8.42377	7.48755	5.74075	5.62249	7.26469	3.49412	15.1103	21.5833	20.3138	14.4839	14.7234	12.6336	-2.02472	0.000398254	0.00211718	DOWN	1.25799	0.000109262	0.00338115	UP
TRIAE_CS42_2DL_TGACv1_160152_AA0547580	FADG3	-	GO:0005215|GO:0003824|GO:0051179|GO:0005488|GO:0016020|GO:0036094|GO:0022857|GO:0097367|GO:0016787|GO:0016817|GO:0016021|GO:0000166|GO:0006810|GO:0016820|GO:0017076|GO:0055085|GO:0016818|GO:0005524|GO:0032559|GO:0016462|GO:0042626|GO:0016887|GO:0016887|GO:0042623	transporter activity|catalytic activity|localization|binding|membrane|small molecule binding|transmembrane transporter activity|carbohydrate derivative binding|hydrolase activity|hydrolase activity, acting on acid anhydrides|integral component of membrane|nucleotide binding|transport|hydrolase activity, acting on acid anhydrides, catalyzing transmembrane movement of substances|purine nucleotide b…	TGACv1_scaffold_160152_2DL:28402-34952	1.04847	0.880415	2.12476	0.266293	0.0858879	0.261327	0.198413	0.227032	0.405367	0.509798	0.524885	0.417323	0.0335711	0.050895	0.0344257	0.565689	0.26698	1.15098	1.55551	0.785708	0.993867	-2.56637	0.0150014	0.0471734	DOWN	1.48117	0.000469245	0.0106425	UP
TRIAE_CS42_2DL_TGACv1_160536_AA0551510	FADG3	Probable beta-D-xylosidase 6 [Source:Projected from Arabidopsis thaliana (AT5G10560) UniProtKB/Swiss-Prot;Acc:Q9LXA8]	GO:0008152|GO:0003824|GO:0005623|GO:0016020|GO:0071704|GO:0005622|GO:0044238|GO:0016787|GO:0031090|GO:0043231|GO:0005737|GO:0005975|GO:0016798|GO:0005774|GO:0004553|GO:0005773	metabolic process|catalytic activity|cell|membrane|organic substance metabolic process|intracellular|primary metabolic process|hydrolase activity|organelle membrane|intracellular membrane-bounded organelle|cytoplasm|carbohydrate metabolic process|hydrolase activity, acting on glycosyl bonds|vacuolar membrane|hydrolase activity, hydrolyzing O-glycosyl compounds|vacuole	TGACv1_scaffold_160536_2DL:9876-13890	7.77818	7.94867	9.81491	5.85274	6.92045	7.92784	7.70475	8.76979	12.6406	3.76361	2.97468	3.03848	1.53176	2.72982	0.946858	8.58433	7.81276	8.28842	6.98872	6.98219	6.36613	-1.95113	0.00144753	0.00652363	DOWN	1.38543	1.5e-05	0.000678304	UP
TRIAE_CS42_2DL_TGACv1_160628_AA0552430	FADG3	-	-	-	TGACv1_scaffold_160628_2DL:11468-20895	1.73716	2.08566	2.70491	1.15322	1.0332	1.74592	1.54787	0.802428	1.89694	0.828647	0.85542	0.752528	0.245377	0.340031	0.157258	1.73413	1.96019	2.42492	1.70895	1.42882	1.64213	-3.65605	5.62e-10	9.66e-09	DOWN	1.42172	7.63e-05	0.00255119	UP
TRIAE_CS42_2DL_TGACv1_160636_AA0552450	FADG3	Aminomethyltransferase, mitochondrial [Source:Projected from Arabidopsis thaliana (AT1G11860) UniProtKB/Swiss-Prot;Acc:O65396]	GO:0008152|GO:0003824|GO:0005488|GO:0005623|GO:0071704|GO:0032259|GO:0044237|GO:0005622|GO:0006807|GO:0044238|GO:0005515|GO:0016740|GO:0043231|GO:0005737|GO:0006520|GO:0005739|GO:0009063|GO:0008483|GO:0008168|GO:0019752|GO:0004047|GO:0009069|GO:0006544|GO:0006546	metabolic process|catalytic activity|binding|cell|organic substance metabolic process|methylation|cellular metabolic process|intracellular|nitrogen compound metabolic process|primary metabolic process|protein binding|transferase activity|intracellular membrane-bounded organelle|cytoplasm|cellular amino acid metabolic process|mitochondrion|cellular amino acid catabolic process|transaminase activit…	TGACv1_scaffold_160636_2DL:7516-10295	30.5022	34.1066	80.0171	12.9315	5.99658	6.70914	20.2985	14.4704	37.8787	12.2958	19.9917	23.4159	2.287	2.6198	1.85508	45.3636	38.5681	42.9686	28.9394	37.6555	54.3711	-1.95389	0.00924947	0.0315828	DOWN	1.37649	0.000716893	0.0146581	UP
TRIAE_CS42_2DL_TGACv1_160719_AA0553420	FADG3	-	GO:0051179|GO:0016020|GO:0016021|GO:0006810|GO:0055085	localization|membrane|integral component of membrane|transport|transmembrane transport	TGACv1_scaffold_160719_2DL:23937-29625	2.11348	2.45025	3.59861	2.54615	3.75249	3.08428	2.59032	2.67067	3.63952	1.23278	0.678204	1.45695	0.588481	0.958062	0.466289	2.88235	4.53582	3.59306	1.96666	3.41317	3.04181	-3.01052	6.95e-09	1e-07	DOWN	1.27712	0.000986157	0.0186756	UP
TRIAE_CS42_2DL_TGACv1_160864_AA0554780	FADG3	-	GO:0008152|GO:0003824|GO:0005488|GO:0071704|GO:0044237|GO:0006807|GO:0044238|GO:0016787|GO:0006725|GO:0003676|GO:0006139|GO:0016788|GO:0004518|GO:0016070|GO:0003723|GO:0090501|GO:0090305|GO:0004540|GO:0004519|GO:0090502|GO:0004521|GO:0033897	metabolic process|catalytic activity|binding|organic substance metabolic process|cellular metabolic process|nitrogen compound metabolic process|primary metabolic process|hydrolase activity|cellular aromatic compound metabolic process|nucleic acid binding|nucleobase-containing compound metabolic process|hydrolase activity, acting on ester bonds|nuclease activity|RNA metabolic process|RNA binding|R…	TGACv1_scaffold_160864_2DL:21026-22330	2.31233	3.87184	6.28263	3.84742	2.3894	3.21786	2.75645	2.35425	7.95396	0.729937	1.68863	1.08184	0.183727	0.443918	0	2.68857	4.54006	8.10883	2.42723	4.15531	7.58696	-5.19108	3.71e-13	9.98e-12	DOWN	1.8325	0.00017417	0.00490772	UP
TRIAE_CS42_2DL_TGACv1_160989_AA0555770	FADG3	-	GO:0005488|GO:0005515	binding|protein binding	TGACv1_scaffold_160989_2DL:16338-17955	8.13336	6.85843	8.46553	6.71593	6.07117	5.69012	3.7279	1.11993	4.80164	2.69375	2.21593	1.46596	1.30306	2.25857	1.17321	4.73529	4.38721	7.56238	5.98775	4.89217	5.77731	-1.84604	0.00337146	0.0134679	DOWN	1.8794	1.63e-07	1.46e-05	UP
TRIAE_CS42_2DL_TGACv1_161369_AA0558280	FADG3	Glutamine synthetase, chloroplastic/mitochondrial [Source:Projected from Arabidopsis thaliana (AT5G35630) UniProtKB/Swiss-Prot;Acc:Q43127]	GO:0032991|GO:0050896|GO:0008152|GO:0003824|GO:0005488|GO:0005576|GO:0005623|GO:0016020|GO:1990904|GO:0071704|GO:0044237|GO:0016874|GO:0048046|GO:0005622|GO:0006950|GO:0036094|GO:0006807|GO:0044238|GO:0009058|GO:0097367|GO:0016021|GO:0000166|GO:0043231|GO:0005737|GO:0010033|GO:0009725|GO:0030529|GO:0044249|GO:0009579|GO:0006970|GO:0016879|GO:0042651|GO:0006520|GO:0009526|GO:0005829|GO:0017076|GO:…	macromolecular complex|response to stimulus|metabolic process|catalytic activity|binding|extracellular region|cell|membrane|ribonucleoprotein complex|organic substance metabolic process|cellular metabolic process|ligase activity|apoplast|intracellular|response to stress|small molecule binding|nitrogen compound metabolic process|primary metabolic process|biosynthetic process|carbohydrate derivativ…	TGACv1_scaffold_161369_2DL:5617-10625	43.5182	51.7645	100.202	31.6121	9.58826	9.28028	17.3984	15.0469	57.8852	15.1492	26.8516	19.9866	1.05314	1.97327	0.97342	42.898	52.3262	62.4594	32.052	36.3111	52.5352	-3.64054	1.38e-10	2.61e-09	DOWN	1.65701	1.47e-05	0.00066438	UP
TRIAE_CS42_2DS_TGACv1_177171_AA0567540	FADG3	Ribulose bisphosphate carboxylase small chain [Source:UniProtKB/TrEMBL;Acc:Q9FEE4]	GO:0008152|GO:0003824|GO:0005623|GO:0016491|GO:0071704|GO:0044237|GO:0005622|GO:0016829|GO:0015979|GO:0055114|GO:0043231|GO:0004497|GO:0005737|GO:0015977|GO:0016830|GO:0016831|GO:0009536|GO:0009853|GO:0016984|GO:0009507	metabolic process|catalytic activity|cell|oxidoreductase activity|organic substance metabolic process|cellular metabolic process|intracellular|lyase activity|photosynthesis|oxidation-reduction process|intracellular membrane-bounded organelle|monooxygenase activity|cytoplasm|carbon fixation|carbon-carbon lyase activity|carboxy-lyase activity|plastid|photorespiration|ribulose-bisphosphate carboxyla…	TGACv1_scaffold_177171_2DS:101504-102445	25.6574	24.5458	121.323	29.943	2.27535	1.69869	9.83894	1.86421	28.3751	11.4816	8.76908	16.3573	0.428215	0.636705	0.810636	34.7052	24.6998	36.8631	32.3917	18.8582	48.9411	-3.26351	4.75e-05	0.000319281	DOWN	2.2282	5.17e-05	0.00186454	UP
TRIAE_CS42_2DS_TGACv1_177171_AA0567560	FADG3	Ribulose bisphosphate carboxylase small chain [Source:UniProtKB/TrEMBL;Acc:A0A1D5UUS0]	GO:0008152|GO:0003824|GO:0005623|GO:0016491|GO:0071704|GO:0044237|GO:0005622|GO:0016829|GO:0015979|GO:0055114|GO:0043231|GO:0004497|GO:0005737|GO:0015977|GO:0016830|GO:0016831|GO:0009536|GO:0009853|GO:0016984|GO:0009507	metabolic process|catalytic activity|cell|oxidoreductase activity|organic substance metabolic process|cellular metabolic process|intracellular|lyase activity|photosynthesis|oxidation-reduction process|intracellular membrane-bounded organelle|monooxygenase activity|cytoplasm|carbon fixation|carbon-carbon lyase activity|carboxy-lyase activity|plastid|photorespiration|ribulose-bisphosphate carboxyla…	TGACv1_scaffold_177171_2DS:130257-131485	11.4526	9.80737	41.2351	21.2982	2.86847	1.1384	3.25789	1.97806	14.2991	4.95809	6.36514	6.98475	0.438731	0.36028	0.499868	14.9154	16.8645	18.6338	13.2723	10.5973	22.5783	-2.66929	0.00594023	0.0217535	DOWN	1.77127	0.000238704	0.00633873	UP
TRIAE_CS42_2DS_TGACv1_177171_AA0567600	FADG3	Ribulose bisphosphate carboxylase small chain [Source:UniProtKB/TrEMBL;Acc:W5C9Y4]	GO:0008152|GO:0003824|GO:0005623|GO:0016491|GO:0071704|GO:0044237|GO:0005622|GO:0016829|GO:0015979|GO:0055114|GO:0043231|GO:0004497|GO:0005737|GO:0015977|GO:0016830|GO:0016831|GO:0009536|GO:0009853|GO:0016984|GO:0009507	metabolic process|catalytic activity|cell|oxidoreductase activity|organic substance metabolic process|cellular metabolic process|intracellular|lyase activity|photosynthesis|oxidation-reduction process|intracellular membrane-bounded organelle|monooxygenase activity|cytoplasm|carbon fixation|carbon-carbon lyase activity|carboxy-lyase activity|plastid|photorespiration|ribulose-bisphosphate carboxyla…	TGACv1_scaffold_177171_2DS:148477-149992	20.1594	19.9634	71.292	27.2282	1.97386	1.29742	8.75004	2.41782	25.0953	8.39619	7.23981	11.1353	0.32706	0.414785	0.748133	30.1885	24.2245	37.6947	22.3989	17.7665	36.0644	-2.82198	0.00389239	0.0152091	DOWN	2.05718	1.3e-05	0.000599203	UP
TRIAE_CS42_2DS_TGACv1_177259_AA0570980	FADG3	-	GO:0008152|GO:0003824|GO:0071704|GO:0044237|GO:0006807|GO:0044238|GO:0016787|GO:0006725|GO:0006081|GO:0005975|GO:0006139|GO:0016788|GO:1901135|GO:0051156|GO:0052689|GO:0006796|GO:0006753|GO:0009117|GO:0017057|GO:0006098|GO:0046496|GO:0006739	metabolic process|catalytic activity|organic substance metabolic process|cellular metabolic process|nitrogen compound metabolic process|primary metabolic process|hydrolase activity|cellular aromatic compound metabolic process|cellular aldehyde metabolic process|carbohydrate metabolic process|nucleobase-containing compound metabolic process|hydrolase activity, acting on ester bonds|carbohydrate de…	TGACv1_scaffold_177259_2DS:82316-87695	5.0028	5.20768	4.66098	4.34104	3.15175	4.48184	2.22239	4.31582	5.46092	2.99937	2.51567	1.75097	0.591691	1.14889	0.364035	3.2575	8.88912	6.33032	4.74764	5.15004	4.11794	-2.67864	2.29e-05	0.000164802	DOWN	1.03331	0.00192538	0.0304904	UP
TRIAE_CS42_2DS_TGACv1_177260_AA0571030	FADG3	-	-	-	TGACv1_scaffold_177260_2DS:143186-144620	6.10622	7.86233	11.0061	3.88063	3.45775	3.85851	4.10201	4.7102	8.28653	3.2572	3.67144	4.19778	0.646062	0.797917	0.182757	9.00952	6.83395	11.1833	6.01431	8.99422	8.00694	-3.63998	6.22e-09	9.03e-08	DOWN	1.16647	0.000402344	0.00946454	UP
TRIAE_CS42_2DS_TGACv1_177279_AA0572150	FADG3	-	-	-	TGACv1_scaffold_177279_2DS:44796-46480	4.66137	5.31016	8.42487	1.71057	2.17523	1.83322	2.56968	5.88069	6.29979	3.34728	2.42512	2.01966	0.202896	0.21422	0	4.39573	6.56978	6.85243	4.72831	8.84505	8.30038	-4.61254	4.46e-10	7.8e-09	DOWN	1.23935	0.000793778	0.015791	UP
TRIAE_CS42_2DS_TGACv1_177289_AA0572380	FADG3	-	GO:0005488|GO:0003676|GO:0003723	binding|nucleic acid binding|RNA binding	TGACv1_scaffold_177289_2DS:34721-37635	8.09013	9.71189	11.7051	11.1887	4.76072	5.14509	8.61919	1.9477	13.2665	3.35739	1.28458	1.88045	0.976476	1.23598	0.906824	12.2793	8.94857	10.3517	9.77841	4.10474	3.1962	-2.48373	3.75e-05	0.000258309	DOWN	2.17758	4.44e-08	4.64e-06	UP
TRIAE_CS42_2DS_TGACv1_177488_AA0578600	FADG3	-	GO:0008152|GO:0003824|GO:0005488|GO:0016020|GO:0071704|GO:0006807|GO:0044238|GO:0005515|GO:0016787|GO:0008233|GO:0016021|GO:0019538|GO:0006508|GO:0008234	metabolic process|catalytic activity|binding|membrane|organic substance metabolic process|nitrogen compound metabolic process|primary metabolic process|protein binding|hydrolase activity|peptidase activity|integral component of membrane|protein metabolic process|proteolysis|cysteine-type peptidase activity	TGACv1_scaffold_177488_2DS:82026-99081	1.87272	1.64124	3.26269	0.881435	0.917268	0.831726	0.825807	0.463985	0.774097	1.1773	0.930093	1.14647	0.356159	0.372569	0.306777	2.99442	1.25036	1.59652	3.34687	2.95276	1.59048	-2.07795	0.000143441	0.000857861	DOWN	1.05842	0.00243552	0.036129	UP
TRIAE_CS42_2DS_TGACv1_177600_AA0580850	FADG3	-	GO:0008152|GO:0003824|GO:0005488|GO:0016020|GO:0071704|GO:0044237|GO:0036094|GO:0006807|GO:0044238|GO:0097367|GO:0005515|GO:0016740|GO:0016021|GO:0000166|GO:0019538|GO:0016772|GO:0016301|GO:0006796|GO:0016773|GO:0017076|GO:0005524|GO:0006464|GO:0016310|GO:0032559|GO:0004672|GO:0004674|GO:0006468	metabolic process|catalytic activity|binding|membrane|organic substance metabolic process|cellular metabolic process|small molecule binding|nitrogen compound metabolic process|primary metabolic process|carbohydrate derivative binding|protein binding|transferase activity|integral component of membrane|nucleotide binding|protein metabolic process|transferase activity, transferring phosphorus-contai…	TGACv1_scaffold_177600_2DS:13237-17885	1.29748	0.985517	2.63322	2.51358	2.51282	2.89686	2.15544	1.65486	3.03574	0.604917	0.788438	0.670408	0.469005	1.24624	0.156824	2.99753	2.91913	2.8956	1.07758	1.07381	1.12557	-2.26332	0.00457423	0.0174592	DOWN	1.25227	0.00215522	0.0331398	UP
TRIAE_CS42_2DS_TGACv1_177659_AA0582070	FADG3	-	GO:0005623|GO:0016020|GO:0005622|GO:0016021|GO:0009579	cell|membrane|intracellular|integral component of membrane|thylakoid	TGACv1_scaffold_177659_2DS:64823-71739	24.2889	22.2341	27.1484	11.2816	7.79191	8.68076	11.2275	6.85722	19.5722	8.5387	10.1623	10.2781	2.9307	3.57733	0.66291	20.4684	22.6223	22.2966	14.9029	15.8287	14.6672	-1.71601	0.00923838	0.0315505	DOWN	1.34609	1.53e-05	0.000687083	UP
TRIAE_CS42_2DS_TGACv1_177865_AA0586270	FADG3	-	GO:0008152|GO:0003824|GO:0016491|GO:0071704|GO:0044238|GO:0016705|GO:0055114|GO:0006629|GO:0016717	metabolic process|catalytic activity|oxidoreductase activity|organic substance metabolic process|primary metabolic process|oxidoreductase activity, acting on paired donors, with incorporation or reduction of molecular oxygen|oxidation-reduction process|lipid metabolic process|oxidoreductase activity, acting on paired donors, with oxidation of a pair of donors resulting in the reduction of molecul…	TGACv1_scaffold_177865_2DS:24384-27545	9.25942	9.01792	14.487	2.66932	0.398585	0.303176	2.01866	6.68221	12.0442	3.76889	5.13506	6.70196	0.0519318	0.132858	0.372756	7.2194	17.3908	10.0849	10.2315	21.387	25.3678	-4.17508	0.000405655	0.00215197	DOWN	1.07004	0.00169645	0.0276982	UP
TRIAE_CS42_2DS_TGACv1_177934_AA0587730	FADG3	-	-	-	TGACv1_scaffold_177934_2DS:56527-59605	0.883841	0.684983	1.11717	0.214869	0.134748	0.395342	0.123144	0.337452	0.319078	0.215239	0.143088	0.199373	0	0.0898292	0	0.300274	0.692418	0.519777	0	0.518134	0.299777	-3.50595	0.000289152	0.00159703	DOWN	2.2679	4.3e-05	0.00160714	UP
TRIAE_CS42_2DS_TGACv1_177982_AA0588570	FADG3	-	GO:0008152|GO:0003824|GO:0005488|GO:0016491|GO:0048037|GO:0036094|GO:0097367|GO:0000166|GO:0055114|GO:0010181	metabolic process|catalytic activity|binding|oxidoreductase activity|cofactor binding|small molecule binding|carbohydrate derivative binding|nucleotide binding|oxidation-reduction process|FMN binding	TGACv1_scaffold_177982_2DS:51886-57586	2.20542	2.67967	2.96357	1.27157	1.44777	1.56161	1.15141	1.05995	2.46708	0.707658	0.752666	0.418795	0.194815	0.427202	0.0665876	1.88819	2.90901	2.22165	1.42807	1.77872	1.47074	-3.41821	5.97e-07	6.04e-06	DOWN	2.06239	7.47e-09	9.68e-07	UP
TRIAE_CS42_2DS_TGACv1_178007_AA0589210	FADG3	-	GO:0050896|GO:0008152|GO:0003824|GO:0005623|GO:0016209|GO:0016491|GO:0055114|GO:0098869|GO:0045454	response to stimulus|metabolic process|catalytic activity|cell|antioxidant activity|oxidoreductase activity|oxidation-reduction process|cellular oxidant detoxification|cell redox homeostasis	TGACv1_scaffold_178007_2DS:62844-66175	1.98359	1.7714	2.07066	1.56021	0.537623	1.47222	1.59072	0.740505	1.94947	0.467556	0.759212	0.711509	0.252169	0.340484	0.0969709	1.887	1.34297	2.75819	1.95541	1.48965	1.64833	-3.53465	1.09e-05	8.45e-05	DOWN	1.58764	0.000326889	0.00805894	UP
TRIAE_CS42_2DS_TGACv1_178135_AA0591590	FADG3	-	GO:0005488|GO:0005515	binding|protein binding	TGACv1_scaffold_178135_2DS:41506-43560	9.34939	8.38806	22.8339	4.02549	1.29941	2.39033	6.95559	7.63715	14.7809	4.38173	4.61219	7.08004	0.466441	0.406607	0.382633	15.7196	19.6608	17.5193	11.5742	9.23726	14.3252	-3.87611	5.59e-05	0.000369787	DOWN	1.33573	0.00103865	0.0193819	UP
TRIAE_CS42_2DS_TGACv1_178197_AA0592600	FADG3	-	GO:0008152|GO:0005488|GO:0005623|GO:0071704|GO:0044237|GO:0003700|GO:0005622|GO:0006807|GO:0044238|GO:0009058|GO:0006725|GO:0003676|GO:0043231|GO:0006139|GO:0044249|GO:0005634|GO:0016070|GO:0003677|GO:0010468|GO:0051252|GO:0043565|GO:0006351|GO:0006355|GO:2001141|GO:1903506	metabolic process|binding|cell|organic substance metabolic process|cellular metabolic process|transcription factor activity, sequence-specific DNA binding|intracellular|nitrogen compound metabolic process|primary metabolic process|biosynthetic process|cellular aromatic compound metabolic process|nucleic acid binding|intracellular membrane-bounded organelle|nucleobase-containing compound metabolic…	TGACv1_scaffold_178197_2DS:40131-50385	9.53728	8.38845	6.83195	2.18943	1.79695	2.92674	4.38767	2.78249	5.98295	3.2038	4.4452	3.99375	0.659482	0.621826	0.313377	4.9001	9.97798	9.65477	4.19456	5.6903	5.40724	-3.32594	5.6e-09	8.19e-08	DOWN	1.08844	0.000742125	0.0150421	UP
TRIAE_CS42_2DS_TGACv1_178471_AA0596060	FADG3	-	GO:0008152|GO:0003824|GO:0016020|GO:0071704|GO:0044237|GO:0044238|GO:0009058|GO:0016740|GO:0016021|GO:0016757|GO:0005975|GO:0044249|GO:0071555|GO:0008194|GO:0016051|GO:0016758|GO:0000271|GO:0006073|GO:0046527|GO:0035251|GO:0016760|GO:0030244	metabolic process|catalytic activity|membrane|organic substance metabolic process|cellular metabolic process|primary metabolic process|biosynthetic process|transferase activity|integral component of membrane|transferase activity, transferring glycosyl groups|carbohydrate metabolic process|cellular biosynthetic process|cell wall organization|UDP-glycosyltransferase activity|carbohydrate biosynthet…	TGACv1_scaffold_178471_2DS:14851-17395	1.24118	0.997568	2.46406	0.395455	0.483134	0.477741	0.231809	0.302478	1.41819	0.480176	0.813945	0.370659	0.0755372	0.193248	0.0387262	0.703417	1.19076	3.71072	0.498976	1.78489	1.64586	-3.76766	5.06e-05	0.000338449	DOWN	1.49819	0.00180138	0.0289766	UP
TRIAE_CS42_2DS_TGACv1_178507_AA0596820	FADG3	-	GO:0008152|GO:0003824|GO:0005488|GO:0016491|GO:0055114|GO:0043169|GO:0046872	metabolic process|catalytic activity|binding|oxidoreductase activity|oxidation-reduction process|cation binding|metal ion binding	TGACv1_scaffold_178507_2DS:52083-53865	1.30206	1.7151	0.954253	0.443136	0.374964	0.251668	0.846641	1.27044	1.48532	0.520633	0.426244	0.456892	0.051728	0.0588161	0	1.23864	1.93943	1.15144	0.921097	1.46676	0.858739	-4.41078	1.52e-05	0.000114064	DOWN	1.50035	0.00217154	0.0333445	UP
TRIAE_CS42_2DS_TGACv1_178525_AA0597050	FADG3	Pectinesterase [Source:UniProtKB/TrEMBL;Acc:A0A1D5V0R2]	GO:0008152|GO:0003824|GO:0005623|GO:0071704|GO:0071944|GO:0044238|GO:0016787|GO:0005975|GO:0005618|GO:0016788|GO:0071555|GO:0042545|GO:0052689|GO:0045330|GO:0000272|GO:0030599|GO:0045488|GO:0045490	metabolic process|catalytic activity|cell|organic substance metabolic process|cell periphery|primary metabolic process|hydrolase activity|carbohydrate metabolic process|cell wall|hydrolase activity, acting on ester bonds|cell wall organization|cell wall modification|carboxylic ester hydrolase activity|aspartyl esterase activity|polysaccharide catabolic process|pectinesterase activity|pectin metab…	TGACv1_scaffold_178525_2DS:27877-33495	0.131204	0.31636	0.654339	0.0669853	0.0400072	0	0.0639999	0.100202	0.373034	0.0497151	0.0892151	0	0	0	0	0.156035	0.159912	0.720179	0.0538932	0.126673	0.292052	#NAME?	0.00210533	0.00899182	DOWN	2.98757	0.00370023	0.0487881	UP
TRIAE_CS42_2DS_TGACv1_178558_AA0597430	FADG3	-	GO:0008152|GO:0003824|GO:0071704|GO:0044238|GO:0016787|GO:0005975|GO:0016798|GO:0004553	metabolic process|catalytic activity|organic substance metabolic process|primary metabolic process|hydrolase activity|carbohydrate metabolic process|hydrolase activity, acting on glycosyl bonds|hydrolase activity, hydrolyzing O-glycosyl compounds	TGACv1_scaffold_178558_2DS:36386-39880	24.5755	24.7014	26.536	15.2391	16.9171	20.2833	6.37112	10.2837	25.2717	10.116	16.6434	6.36147	1.17295	3.86066	1.18165	18.2045	24.8291	39.1085	16.7371	21.7006	26.6972	-3.61966	1.29e-10	2.45e-09	DOWN	1.1947	0.00110252	0.020186	UP
TRIAE_CS42_2DS_TGACv1_179378_AA0606700	FADG3	-	-	-	TGACv1_scaffold_179378_2DS:24600-25204	28.5671	45.2345	42.9387	54.0532	21.9711	19.2095	7.69329	15.4648	22.5606	9.93307	4.92811	4.33874	5.86924	6.45685	7.81603	14.906	21.9533	17.5521	18.9141	37.1547	42.7068	-3.45299	1.93e-05	0.000141397	DOWN	2.60413	1.38e-10	2.72e-08	UP
TRIAE_CS42_2DS_TGACv1_179709_AA0608730	FADG3	-	GO:0005488|GO:0005515	binding|protein binding	TGACv1_scaffold_179709_2DS:16736-19045	0.899282	0.747275	0.706184	0.975229	0.994564	0.859035	0.579763	0.430633	1.15558	0.415714	0.27634	0.171148	0.435977	0.408967	0.312935	1.27596	0.910166	1.25491	0.36312	0.588683	0.35283	-1.96436	0.00226526	0.0095812	DOWN	1.44657	0.00163835	0.0270322	UP
TRIAE_CS42_2DS_TGACv1_180097_AA0610190	FADG3	-	GO:0008152|GO:0003824|GO:0005488|GO:0016491|GO:0016705|GO:0055114|GO:0004497|GO:0046906|GO:0043169|GO:0020037|GO:0046872|GO:0046914|GO:0005506	metabolic process|catalytic activity|binding|oxidoreductase activity|oxidoreductase activity, acting on paired donors, with incorporation or reduction of molecular oxygen|oxidation-reduction process|monooxygenase activity|tetrapyrrole binding|cation binding|heme binding|metal ion binding|transition metal ion binding|iron ion binding	TGACv1_scaffold_180097_2DS:10727-13635	4.3889	4.14713	5.38129	4.54835	4.18346	3.52149	3.54786	2.20402	4.1718	1.90219	1.97139	1.2348	0.339292	1.1011	0.304421	4.92737	3.9512	6.29371	2.77716	3.01603	2.40557	-3.93955	4.29e-12	1.01e-10	DOWN	1.44594	1.39e-05	0.000634395	UP
TRIAE_CS42_2DS_TGACv1_180308_AA0610760	FADG3	Aldehyde dehydrogenase 22A1 [Source:Projected from Arabidopsis thaliana (AT3G66658) UniProtKB/Swiss-Prot;Acc:Q0WSF1]	GO:0008152|GO:0003824|GO:0016491|GO:0055114|GO:0016620	metabolic process|catalytic activity|oxidoreductase activity|oxidation-reduction process|oxidoreductase activity, acting on the aldehyde or oxo group of donors, NAD or NADP as acceptor	TGACv1_scaffold_180308_2DS:1117-8075	2.45459	2.96919	3.39837	3.56093	4.52086	4.31292	1.30583	2.97238	3.39923	1.84087	0.966468	0.904791	1.11698	1.67324	0.909015	2.54731	3.50501	3.5111	2.87189	1.96308	2.07505	-1.85711	0.000983686	0.00466536	DOWN	1.24888	0.00141469	0.0241917	UP
TRIAE_CS42_3AL_TGACv1_193623_AA0615440	FADG3	Sedoheptulose-1,7-bisphosphatase, chloroplastic [Source:UniProtKB/Swiss-Prot;Acc:P46285]	GO:0008152|GO:0003824|GO:0005488|GO:0005623|GO:0071704|GO:0044237|GO:0005622|GO:0044238|GO:0009058|GO:0016787|GO:0015979|GO:0043231|GO:0005737|GO:0015977|GO:0005975|GO:0016788|GO:0043169|GO:0006796|GO:0042578|GO:0046872|GO:0016051|GO:0009536|GO:0019253|GO:0016791|GO:0009507|GO:0016311|GO:0050278	metabolic process|catalytic activity|binding|cell|organic substance metabolic process|cellular metabolic process|intracellular|primary metabolic process|biosynthetic process|hydrolase activity|photosynthesis|intracellular membrane-bounded organelle|cytoplasm|carbon fixation|carbohydrate metabolic process|hydrolase activity, acting on ester bonds|cation binding|phosphate-containing compound metabo…	TGACv1_scaffold_193623_3AL:50037-53365	31.1973	35.0857	73.4437	18.5337	7.70854	9.58796	11.1459	10.2134	37.4703	11.5255	17.9879	18.7992	1.02479	1.64326	0.808334	37.9621	43.1688	40.7415	23.6963	26.2553	42.5965	-3.72476	1.08e-10	2.08e-09	DOWN	1.53214	6.46e-05	0.0022262	UP
TRIAE_CS42_3AL_TGACv1_193663_AA0617020	FADG3	-	GO:0005623|GO:0016020|GO:0005622|GO:0016021|GO:0043231|GO:0005737|GO:0009536|GO:0009507	cell|membrane|intracellular|integral component of membrane|intracellular membrane-bounded organelle|cytoplasm|plastid|chloroplast	TGACv1_scaffold_193663_3AL:57016-59357	32.0836	35.6609	104.195	23.445	4.77684	4.06904	13.2388	14.4206	35.5575	12.7632	19.6004	24.0594	0.805678	0.763398	0.786815	34.1444	51.9141	43.5833	39.4904	44.1883	76.2693	-4.13848	1.45e-08	1.97e-07	DOWN	1.60754	0.000308409	0.00771522	UP
TRIAE_CS42_3AL_TGACv1_193670_AA0617210	FADG3	Protein plastid transcriptionally active 16, chloroplastic [Source:Projected from Arabidopsis thaliana (AT3G46780) UniProtKB/Swiss-Prot;Acc:Q9STF2]	GO:0005623|GO:0016020|GO:0009295|GO:0005622|GO:0007623|GO:0042646|GO:0098572|GO:0043231|GO:0005737|GO:0009579|GO:0042644|GO:0042651|GO:0009508|GO:0009526|GO:0009536|GO:0009532|GO:0005694|GO:0009570|GO:0009941|GO:0009507|GO:0009535|GO:0009534	cell|membrane|nucleoid|intracellular|circadian rhythm|plastid nucleoid|stromal side of plastid thylakoid membrane|intracellular membrane-bounded organelle|cytoplasm|thylakoid|chloroplast nucleoid|thylakoid membrane|plastid chromosome|plastid envelope|plastid|plastid stroma|chromosome|chloroplast stroma|chloroplast envelope|chloroplast|chloroplast thylakoid membrane|chloroplast thylakoid	TGACv1_scaffold_193670_3AL:196668-200495	17.8734	18.9965	32.3505	14.1386	3.11418	3.91337	5.48545	4.61077	13.385	5.12367	7.44442	6.27162	0.32076	0.911784	0.581911	14.1799	18.0813	21.9691	11.6215	12.6601	15.4218	-4.06538	1.08e-07	1.26e-06	DOWN	1.87742	6.82e-08	6.76e-06	UP
TRIAE_CS42_3AL_TGACv1_193724_AA0618500	FADG3	Histone H4 [Source:UniProtKB/TrEMBL;Acc:A0A077RYQ1]	GO:0032991|GO:0005488|GO:0005623|GO:0005622|GO:0005515|GO:0000786|GO:0006325|GO:0003676|GO:0043231|GO:0046983|GO:0006996|GO:0005634|GO:0051276|GO:0003677|GO:0046982|GO:0006333|GO:0005694|GO:0000785|GO:0006334	macromolecular complex|binding|cell|intracellular|protein binding|nucleosome|chromatin organization|nucleic acid binding|intracellular membrane-bounded organelle|protein dimerization activity|organelle organization|nucleus|chromosome organization|DNA binding|protein heterodimerization activity|chromatin assembly or disassembly|chromosome|chromatin|nucleosome assembly	TGACv1_scaffold_193724_3AL:71822-73391	2.95675	3.5967	3.08536	1.41424	1.36451	1.89052	1.247	2.07466	4.08954	0.908124	1.0142	0.61689	0.628588	0.584772	0.351595	2.35663	2.23992	2.01766	3.8732	4.62955	4.07917	-2.42272	0.00151429	0.00678289	DOWN	1.92447	5.49e-05	0.00195814	UP
TRIAE_CS42_3AL_TGACv1_193755_AA0619210	FADG3	-	GO:0005488|GO:0016020|GO:0005515|GO:0016021	binding|membrane|protein binding|integral component of membrane	TGACv1_scaffold_193755_3AL:49906-51290	3.18429	3.11263	3.98738	1.17158	1.03216	1.41722	1.87461	3.48294	3.98738	2.1082	0.884187	1.36899	0.082056	0.303225	0	3.98433	4.09033	3.74753	6.97562	3.62859	2.1625	-4.21547	2.73e-08	3.55e-07	DOWN	1.23759	0.0016663	0.0273317	UP
TRIAE_CS42_3AL_TGACv1_193801_AA0620000	FADG3	-	GO:0005488|GO:0005515	binding|protein binding	TGACv1_scaffold_193801_3AL:170274-175605	0.662733	0.846776	0.940411	0.936896	0.632135	0.685779	0.497207	0.622836	0.944786	0.347602	0.16945	0.190811	0.109365	0.241793	0.112141	1.1639	0.786946	1.02599	1.0749	0.672722	0.51441	-2.90192	0.000365111	0.00196309	DOWN	1.79119	0.000171938	0.00485994	UP
TRIAE_CS42_3AL_TGACv1_193845_AA0620760	FADG3	Sodium/pyruvate cotransporter BASS2, chloroplastic [Source:Projected from Arabidopsis thaliana (AT2G26900) UniProtKB/Swiss-Prot;Acc:Q1EBV7]	GO:0016020|GO:0016021	membrane|integral component of membrane	TGACv1_scaffold_193845_3AL:100227-106689	8.79199	5.12	10.908	5.93986	4.5367	5.95049	4.44707	4.98095	11.4954	4.14862	2.66989	3.04676	1.99689	2.77607	3.13541	11.4145	8.00261	13.9144	8.08277	4.57107	3.32795	-2.48856	0.00171543	0.00754946	DOWN	1.33107	0.000271551	0.00699034	UP
TRIAE_CS42_3AL_TGACv1_193894_AA0622070	FADG3	-	GO:0016020|GO:0016021	membrane|integral component of membrane	TGACv1_scaffold_193894_3AL:111487-115345	7.87491	7.01346	11.9496	2.28169	0.973443	1.70305	3.32133	5.93194	11.1608	2.62028	4.67879	5.56383	0.41854	0.519154	0.468189	7.74437	11.9312	10.7475	7.4745	9.76144	12.2856	-2.35128	0.00508771	0.0191158	DOWN	1.06106	0.00378242	0.0495765	UP
TRIAE_CS42_3AL_TGACv1_194012_AA0624520	FADG3	NAD(P)H-quinone oxidoreductase subunit N, chloroplastic [Source:Projected from Arabidopsis thaliana (AT5G58260) UniProtKB/Swiss-Prot;Acc:Q9LVM2]	GO:0050896|GO:0008152|GO:0003824|GO:0005623|GO:0016020|GO:0016491|GO:0006955|GO:0005622|GO:0006950|GO:0009607|GO:0016651|GO:0055114|GO:0043231|GO:0005737|GO:0006952|GO:0045087|GO:0009579|GO:0042651|GO:0009620|GO:0050832|GO:0009526|GO:0006461|GO:0009536|GO:0009814|GO:0016655|GO:0009941|GO:0009507|GO:0009535|GO:0009817|GO:0009534|GO:0010258	response to stimulus|metabolic process|catalytic activity|cell|membrane|oxidoreductase activity|immune response|intracellular|response to stress|response to biotic stimulus|oxidoreductase activity, acting on NAD(P)H|oxidation-reduction process|intracellular membrane-bounded organelle|cytoplasm|defense response|innate immune response|thylakoid|thylakoid membrane|response to fungus|defense response…	TGACv1_scaffold_194012_3AL:38506-39769	1.95223	1.93516	4.60627	1.86035	0.198421	0.40751	0.317351	0.745359	2.42573	0.887453	0.707899	0.822037	0	0.132277	0.190856	1.67143	3.17216	1.42873	2.0849	1.82213	3.4763	-3.76899	0.00358325	0.0141837	DOWN	1.81294	0.000444085	0.0102167	UP
TRIAE_CS42_3AL_TGACv1_194070_AA0625880	FADG3	-	GO:0008152|GO:0005488|GO:0005623|GO:0071704|GO:0044237|GO:0005622|GO:0006807|GO:0044238|GO:0009058|GO:0006725|GO:0003676|GO:0043231|GO:0006139|GO:0044249|GO:0043169|GO:0005634|GO:0016070|GO:0046872|GO:0003677|GO:0010468|GO:0051252|GO:0046914|GO:0006351|GO:0006355|GO:2001141|GO:0008270|GO:1903506	metabolic process|binding|cell|organic substance metabolic process|cellular metabolic process|intracellular|nitrogen compound metabolic process|primary metabolic process|biosynthetic process|cellular aromatic compound metabolic process|nucleic acid binding|intracellular membrane-bounded organelle|nucleobase-containing compound metabolic process|cellular biosynthetic process|cation binding|nucleus…	TGACv1_scaffold_194070_3AL:14187-16005	2.34588	2.09885	4.32928	1.08457	0.404878	0.615956	1.20875	1.5209	3.07606	0.201216	0.481488	0.341681	0	0.0539821	0.0649069	1.13685	1.99577	1.79778	1.56351	4.61559	2.10173	-4.7635	2.68e-08	3.48e-07	DOWN	3.09848	1.73e-09	2.61e-07	UP
TRIAE_CS42_3AL_TGACv1_194119_AA0626790	FADG3	-	-	-	TGACv1_scaffold_194119_3AL:69324-72015	5.9691	3.57457	6.40173	1.35429	2.78359	1.9545	2.73967	2.50241	3.10571	1.06406	1.16708	0.328532	0.585859	0.428232	0	3.3402	2.85272	4.11143	3.46129	2.48623	3.26509	-2.79337	0.00199411	0.0085857	DOWN	2.63911	1.55e-06	0.000100723	UP
TRIAE_CS42_3AL_TGACv1_194206_AA0628450	FADG3	-	GO:0008152|GO:0005488|GO:0071704|GO:0044237|GO:0003700|GO:0006807|GO:0044238|GO:0009058|GO:0006725|GO:0003676|GO:0006139|GO:0044249|GO:0016070|GO:0003677|GO:0010468|GO:0051252|GO:0043565|GO:0006351|GO:0006355|GO:2001141|GO:1903506	metabolic process|binding|organic substance metabolic process|cellular metabolic process|transcription factor activity, sequence-specific DNA binding|nitrogen compound metabolic process|primary metabolic process|biosynthetic process|cellular aromatic compound metabolic process|nucleic acid binding|nucleobase-containing compound metabolic process|cellular biosynthetic process|RNA metabolic process…	TGACv1_scaffold_194206_3AL:75766-81544	0.425591	0.144018	0.317117	0.167723	0.16392	0.171451	0.021852	0.0855276	0.113212	0.0339492	0	0.0786031	0.0320358	0.0546383	0.016429	0.042621	0.0818925	0.467203	0.184012	0.0865017	0.226021	-3.49806	0.00209556	0.00895755	DOWN	2.97789	0.00149626	0.0252323	UP
TRIAE_CS42_3AL_TGACv1_194213_AA0628750	FADG3	Ycf3-interacting protein 1, chloroplastic [Source:Projected from Arabidopsis thaliana (AT5G44650) UniProtKB/Swiss-Prot;Acc:Q9LU01]	GO:0050896|GO:0008152|GO:0005623|GO:0016020|GO:0044237|GO:0005622|GO:0006950|GO:0015979|GO:0009414|GO:0016021|GO:0009408|GO:0043231|GO:0005737|GO:0006979|GO:0009266|GO:0009579|GO:0006970|GO:0009415|GO:0006996|GO:0042651|GO:0019684|GO:0006972|GO:0006461|GO:0010286|GO:0009536|GO:0009657|GO:0080183|GO:0009651|GO:0042538|GO:0009658|GO:0048564|GO:0009507|GO:0009535|GO:0009534	response to stimulus|metabolic process|cell|membrane|cellular metabolic process|intracellular|response to stress|photosynthesis|response to water deprivation|integral component of membrane|response to heat|intracellular membrane-bounded organelle|cytoplasm|response to oxidative stress|response to temperature stimulus|thylakoid|response to osmotic stress|response to water|organelle organization|th…	TGACv1_scaffold_194213_3AL:104685-113805	1.748	1.63069	2.99285	1.18982	0.704309	0.82533	0.852441	0.524375	1.99182	0.449316	0.792313	1.24863	0.245533	0.203038	0.205991	1.9301	2.05417	2.84408	1.43597	1.29598	1.57484	-2.39737	0.00115649	0.0053658	DOWN	1.35535	0.00310374	0.0430227	UP
TRIAE_CS42_3AL_TGACv1_194277_AA0630140	FADG3	-	GO:0005488|GO:0005515|GO:0046983	binding|protein binding|protein dimerization activity	TGACv1_scaffold_194277_3AL:90246-93455	7.34847	7.49466	7.09303	2.43194	2.85875	2.46838	5.63481	2.67016	5.21903	2.86045	4.3185	2.75634	0.742921	1.09197	1.59791	5.27903	4.04533	5.11828	6.91095	6.45918	7.89623	-1.80881	0.0142268	0.04515	DOWN	1.14268	0.000341372	0.0083429	UP
TRIAE_CS42_3AL_TGACv1_194839_AA0640480	FADG3	Probable galacturonosyltransferase 15 [Source:Projected from Arabidopsis thaliana (AT3G58790) UniProtKB/Swiss-Prot;Acc:Q8L4B0]	GO:0008152|GO:0003824|GO:0005623|GO:0016020|GO:0071704|GO:0005622|GO:0044238|GO:0009058|GO:0012505|GO:0016740|GO:0031090|GO:0043231|GO:0005737|GO:0016757|GO:0005975|GO:0005794|GO:0071555|GO:0008194|GO:0016051|GO:0016758|GO:0000139|GO:0000271|GO:0047262|GO:0045488|GO:0045489	metabolic process|catalytic activity|cell|membrane|organic substance metabolic process|intracellular|primary metabolic process|biosynthetic process|endomembrane system|transferase activity|organelle membrane|intracellular membrane-bounded organelle|cytoplasm|transferase activity, transferring glycosyl groups|carbohydrate metabolic process|Golgi apparatus|cell wall organization|UDP-glycosyltransfe…	TGACv1_scaffold_194839_3AL:78437-84585	2.04114	1.48533	2.36068	0.431822	0.656012	0.307086	0.134514	0.40017	0.557656	0.647811	0.500083	0.851719	0.276141	0.100922	0	0.524774	1.61347	1.54426	1.42754	1.65123	2.04651	-3.34168	0.000890064	0.00428898	DOWN	1.55785	0.000152479	0.00440918	UP
TRIAE_CS42_3AL_TGACv1_194900_AA0641800	FADG3	-	GO:0008152|GO:0071704|GO:0044238|GO:0005975	metabolic process|organic substance metabolic process|primary metabolic process|carbohydrate metabolic process	TGACv1_scaffold_194900_3AL:66819-67965	3.77701	4.10378	4.09584	1.0474	0.639812	0.535365	1.0233	1.54888	1.59086	1.80173	1.33152	0.834448	0.200067	0.284352	0	2.12924	3.06857	1.68922	4.19452	2.97154	3.57038	-3.4994	8.22e-06	6.58e-05	DOWN	1.59385	0.000259951	0.00676427	UP
TRIAE_CS42_3AL_TGACv1_194939_AA0642320	FADG3	-	GO:0032991|GO:0005623|GO:0016020|GO:0043234|GO:0005622|GO:0098807|GO:0043231|GO:0005737|GO:0009579|GO:0042651|GO:0009536|GO:0009507|GO:0009535|GO:0009534	macromolecular complex|cell|membrane|protein complex|intracellular|chloroplast thylakoid membrane protein complex|intracellular membrane-bounded organelle|cytoplasm|thylakoid|thylakoid membrane|plastid|chloroplast|chloroplast thylakoid membrane|chloroplast thylakoid	TGACv1_scaffold_194939_3AL:69755-73907	22.3378	20.4541	23.7052	13.7061	4.52879	6.00466	5.69714	4.14656	13.0743	5.91544	7.98279	6.22108	0.881588	0.906934	0.667227	16.1118	22.4646	20.1392	9.47655	11.6486	12.4922	-3.36714	6.08e-07	6.14e-06	DOWN	1.72471	6.05e-08	6.09e-06	UP
TRIAE_CS42_3AL_TGACv1_195100_AA0644760	FADG3	-	GO:0005198|GO:0008152|GO:0071704|GO:0003735|GO:0044237|GO:0006807|GO:0044238|GO:0009058|GO:0019538|GO:0044249|GO:0006412|GO:0043043	structural molecule activity|metabolic process|organic substance metabolic process|structural constituent of ribosome|cellular metabolic process|nitrogen compound metabolic process|primary metabolic process|biosynthetic process|protein metabolic process|cellular biosynthetic process|translation|peptide biosynthetic process	TGACv1_scaffold_195100_3AL:21736-24263	8.74427	11.4753	18.6391	9.71842	4.95755	5.8466	6.72946	2.50388	10.3154	4.50278	5.20201	4.12302	0.732767	1.58304	0.751391	13.1923	11.2391	10.649	9.0353	6.33227	9.3262	-2.54955	0.000152448	0.000905007	DOWN	1.49067	3.28e-05	0.00127724	UP
TRIAE_CS42_3AL_TGACv1_195273_AA0647300	FADG3	Peroxidase [Source:UniProtKB/TrEMBL;Acc:A0A1D5VB78]	GO:0050896|GO:0008152|GO:0003824|GO:0005488|GO:0005576|GO:0016209|GO:0016491|GO:0044237|GO:0004601|GO:0006950|GO:0072593|GO:0055114|GO:0006979|GO:0046906|GO:0098869|GO:0043169|GO:0020037|GO:0046872|GO:0042744	response to stimulus|metabolic process|catalytic activity|binding|extracellular region|antioxidant activity|oxidoreductase activity|cellular metabolic process|peroxidase activity|response to stress|reactive oxygen species metabolic process|oxidation-reduction process|response to oxidative stress|tetrapyrrole binding|cellular oxidant detoxification|cation binding|heme binding|metal ion binding|hyd…	TGACv1_scaffold_195273_3AL:43746-45355	5.92421	5.91774	7.13423	1.46895	2.16764	0.824415	2.55881	2.13256	2.32591	1.05795	3.56747	0.74242	0.181557	0.309653	0.0930895	3.13984	2.01115	3.94846	1.87714	3.14606	6.85687	-3.60139	2.67e-05	0.000189658	DOWN	1.82177	0.000186384	0.00516451	UP
TRIAE_CS42_3AL_TGACv1_195711_AA0652990	FADG3	-	GO:0003824|GO:0016787|GO:0016788	catalytic activity|hydrolase activity|hydrolase activity, acting on ester bonds	TGACv1_scaffold_195711_3AL:25036-27460	3.80018	3.75677	6.7982	0.181075	0.162221	0.29087	0.704223	0.754452	2.3529	1.41075	2.9282	1.6268	0	0.077246	0.0557274	0.97607	2.63977	3.33735	2.71599	7.30187	16.8495	-3.26734	0.000236647	0.00133595	DOWN	1.26679	0.0012793	0.0224989	UP
TRIAE_CS42_3AL_TGACv1_196250_AA0658790	FADG3	-	-	-	TGACv1_scaffold_196250_3AL:26026-27285	33.4217	39.367	34.3514	16.2692	15.3563	14.9572	15.0255	16.4535	13.5166	22.1411	12.9448	16.5944	5.48996	7.84443	1.50117	19.6702	34.9291	28.9916	16.1454	26.5379	25.549	-2.4012	0.00048773	0.00253229	DOWN	1.05181	0.00186932	0.0297934	UP
TRIAE_CS42_3AL_TGACv1_196251_AA0658810	FADG3	-	-	-	TGACv1_scaffold_196251_3AL:24633-25930	1.29177	1.07814	0.543512	0.372015	0.363579	0.20743	0.145355	0.265568	0.376662	0.150564	0.0450428	0.209192	0.0710562	0.181784	0.218595	0.236336	0.423849	0.654486	0.408143	0.71959	0.648773	-2.86368	0.00497021	0.0187361	DOWN	2.84743	0.000173963	0.00490485	UP
TRIAE_CS42_3AL_TGACv1_196255_AA0658850	FADG3	50S ribosomal protein L34, chloroplastic [Source:Projected from Arabidopsis thaliana (AT1G29070) UniProtKB/Swiss-Prot;Acc:Q9LP37]	GO:0032991|GO:0005198|GO:0008152|GO:0005623|GO:1990904|GO:0071704|GO:0003735|GO:0044237|GO:0005622|GO:0006807|GO:0044238|GO:0009058|GO:0019538|GO:0005737|GO:0030529|GO:0044249|GO:0005840|GO:0006412|GO:0043043	macromolecular complex|structural molecule activity|metabolic process|cell|ribonucleoprotein complex|organic substance metabolic process|structural constituent of ribosome|cellular metabolic process|intracellular|nitrogen compound metabolic process|primary metabolic process|biosynthetic process|protein metabolic process|cytoplasm|intracellular ribonucleoprotein complex|cellular biosynthetic proce…	TGACv1_scaffold_196255_3AL:9992-12496	8.48751	8.16042	14.9557	12.8501	2.90237	4.52578	5.02874	1.93822	8.11865	2.40383	7.11884	4.0637	1.07773	1.41889	0.290821	9.88505	7.54006	6.87908	5.53884	6.20381	8.47481	-2.24363	0.00240591	0.0100853	DOWN	1.21793	0.00349271	0.0468159	UP
TRIAE_CS42_3AL_TGACv1_196551_AA0661330	FADG3	-	GO:0005215|GO:0051179|GO:0016020|GO:0022857|GO:0016021|GO:0006810|GO:0071705|GO:0055085|GO:0006857	transporter activity|localization|membrane|transmembrane transporter activity|integral component of membrane|transport|nitrogen compound transport|transmembrane transport|oligopeptide transport	TGACv1_scaffold_196551_3AL:27376-31400	2.4475	2.72193	2.56389	1.82091	1.61404	2.01982	1.05478	2.89026	3.20052	1.14275	1.26416	0.199714	0.020351	0.624772	0.0208734	2.6261	3.50291	4.31135	2.17427	2.96774	2.36493	-3.18791	0.000230965	0.00130807	DOWN	1.56891	0.00250856	0.0369373	UP
TRIAE_CS42_3AL_TGACv1_196569_AA0661610	FADG3	-	-	-	TGACv1_scaffold_196569_3AL:30276-35276	36.926	32.5742	35.1009	22.7892	13.248	15.6099	12.4923	18.7574	28.8629	10.182	16.7132	10.4468	2.57661	3.25045	2.04422	27.7215	42.9811	38.8325	16.3339	22.6012	20.1069	-3.47735	6.36e-10	1.08e-08	DOWN	1.48602	7.81e-06	0.000395622	UP
TRIAE_CS42_3AL_TGACv1_196646_AA0662190	FADG3	-	GO:0032991|GO:0005198|GO:0008152|GO:0005623|GO:1990904|GO:0071704|GO:0003735|GO:0044237|GO:0005622|GO:0006807|GO:0044238|GO:0009058|GO:0019538|GO:0005737|GO:0030529|GO:0044249|GO:0005840|GO:0006412|GO:0043043	macromolecular complex|structural molecule activity|metabolic process|cell|ribonucleoprotein complex|organic substance metabolic process|structural constituent of ribosome|cellular metabolic process|intracellular|nitrogen compound metabolic process|primary metabolic process|biosynthetic process|protein metabolic process|cytoplasm|intracellular ribonucleoprotein complex|cellular biosynthetic proce…	TGACv1_scaffold_196646_3AL:19259-20345	11.4843	13.9534	18.7595	4.88891	5.12962	5.31832	6.74303	9.64919	11.9392	6.54737	8.00828	6.76568	1.4557	2.17047	1.49268	14.323	11.4679	14.8417	10.8541	12.9431	9.93995	-1.98918	0.00109804	0.00513093	DOWN	1.05166	0.0010766	0.0198585	UP
TRIAE_CS42_3AL_TGACv1_197079_AA0664730	FADG3	Chlorophyllide a oxygenase, chloroplastic [Source:Projected from Arabidopsis thaliana (AT1G44446) UniProtKB/Swiss-Prot;Acc:Q9MBA1]	GO:0008152|GO:0003824|GO:0005488|GO:0005623|GO:0016020|GO:0016491|GO:0071704|GO:0044237|GO:0005622|GO:0006807|GO:0009058|GO:0031090|GO:0019866|GO:0006725|GO:0016705|GO:0055114|GO:0043231|GO:0004497|GO:0005737|GO:0044249|GO:0009579|GO:0015995|GO:0042651|GO:0043169|GO:0016701|GO:0051536|GO:0009526|GO:0031969|GO:0051188|GO:0051537|GO:0046872|GO:0046148|GO:0009536|GO:0006778|GO:0009528|GO:0006779|GO:…	metabolic process|catalytic activity|binding|cell|membrane|oxidoreductase activity|organic substance metabolic process|cellular metabolic process|intracellular|nitrogen compound metabolic process|biosynthetic process|organelle membrane|organelle inner membrane|cellular aromatic compound metabolic process|oxidoreductase activity, acting on paired donors, with incorporation or reduction of molecula…	TGACv1_scaffold_197079_3AL:18935-22559	8.65349	9.43892	6.80148	2.81885	1.7716	3.13957	3.15492	6.68636	9.46348	2.84095	3.49269	2.99305	0.854536	1.24805	0.936675	6.07596	13.3579	8.6852	6.27939	6.20686	5.3687	-2.74254	0.00175752	0.00770496	DOWN	1.41635	1.32e-05	0.000607751	UP
TRIAE_CS42_3AL_TGACv1_197997_AA0667810	FADG3	-	GO:0008152|GO:0003824|GO:0005488|GO:0016491|GO:0071704|GO:0044237|GO:0044238|GO:0016705|GO:0055114|GO:0006629|GO:0043169|GO:0046872|GO:0016717|GO:0006631|GO:0019752|GO:0045300	metabolic process|catalytic activity|binding|oxidoreductase activity|organic substance metabolic process|cellular metabolic process|primary metabolic process|oxidoreductase activity, acting on paired donors, with incorporation or reduction of molecular oxygen|oxidation-reduction process|lipid metabolic process|cation binding|metal ion binding|oxidoreductase activity, acting on paired donors, with…	TGACv1_scaffold_197997_3AL:5946-10926	3.64184	3.67641	4.50347	3.74819	2.82962	2.96905	2.10763	4.81626	4.37307	1.56239	1.58109	2.04771	1.16878	1.46718	1.17433	4.58098	6.41663	4.57586	3.82978	3.41047	2.87784	-2.02273	0.00041522	0.00219793	DOWN	1.1873	0.000159846	0.00458588	UP
TRIAE_CS42_3AL_TGACv1_199460_AA0669780	FADG3	Cysteine proteinase inhibitor [Source:UniProtKB/TrEMBL;Acc:Q9FS06]	GO:0008152|GO:0065009|GO:0071704|GO:0044237|GO:0006807|GO:0030234|GO:0044238|GO:0004857|GO:0050790|GO:0019538|GO:0006508|GO:0043086|GO:0030414|GO:0004866|GO:0010466|GO:0004869|GO:0010951	metabolic process|regulation of molecular function|organic substance metabolic process|cellular metabolic process|nitrogen compound metabolic process|enzyme regulator activity|primary metabolic process|enzyme inhibitor activity|regulation of catalytic activity|protein metabolic process|proteolysis|negative regulation of catalytic activity|peptidase inhibitor activity|endopeptidase inhibitor activ…	TGACv1_scaffold_199460_3AL:1676-3308	196.935	205.902	258.581	117.724	132.92	133.485	195.457	236.581	267.491	106.94	131.302	85.0776	31.9222	57.2344	19.2611	222.227	225.97	256.282	183.116	219.789	181.141	-2.13733	0.000284719	0.00157542	DOWN	1.0326	0.00148196	0.0250707	UP
TRIAE_CS42_3AS_TGACv1_210422_AA0671590	FADG3	-	GO:0008152|GO:0003824|GO:0071704|GO:0006807|GO:0044238|GO:0016787|GO:0008233|GO:0019538|GO:0006508|GO:0008236|GO:0070008|GO:0004185|GO:0004180	metabolic process|catalytic activity|organic substance metabolic process|nitrogen compound metabolic process|primary metabolic process|hydrolase activity|peptidase activity|protein metabolic process|proteolysis|serine-type peptidase activity|serine-type exopeptidase activity|serine-type carboxypeptidase activity|carboxypeptidase activity	TGACv1_scaffold_210422_3AS:382186-385432	4.99203	3.84844	4.37055	1.64118	1.51178	0.945154	2.08665	1.68551	3.32557	1.28642	2.92457	2.00191	0.0728522	0.0552233	0.124506	2.51981	4.38684	5.55463	2.70605	3.18061	4.57561	-4.94537	1.99e-11	4.29e-10	DOWN	1.0884	0.00288208	0.0407597	UP
TRIAE_CS42_3AS_TGACv1_210772_AA0678670	FADG3	-	GO:0008152|GO:0003824|GO:0071704|GO:0044237|GO:0016829|GO:0044238|GO:0055114|GO:0006099|GO:0015977|GO:0016830|GO:0016831|GO:0009060|GO:0019752|GO:0004611|GO:0008964|GO:0006101	metabolic process|catalytic activity|organic substance metabolic process|cellular metabolic process|lyase activity|primary metabolic process|oxidation-reduction process|tricarboxylic acid cycle|carbon fixation|carbon-carbon lyase activity|carboxy-lyase activity|aerobic respiration|carboxylic acid metabolic process|phosphoenolpyruvate carboxykinase activity|phosphoenolpyruvate carboxylase activity…	TGACv1_scaffold_210772_3AS:133876-137889	0.935696	1.15016	2.67997	1.54851	0.145449	0.306381	0.608388	0.504345	1.90099	0.430891	0.216214	0.630901	0.0262392	0.0298347	0.053809	1.6406	2.41472	2.67868	1.26602	0.814873	0.91475	-3.87465	5.65e-05	0.000373658	DOWN	1.89883	0.000212499	0.00575142	UP
TRIAE_CS42_3AS_TGACv1_210940_AA0681750	FADG3	-	-	-	TGACv1_scaffold_210940_3AS:4793-8440	0.694932	0.5306	0.782556	0.378403	0.783999	0.870349	0.304998	0.132669	0.76834	0	0	0.0487664	0.0496934	0.409645	0	0.561924	1.90546	0.953578	0.770694	1.84523	0.639342	-2.74166	0.0156132	0.0487483	DOWN	5.36379	5.86e-08	5.93e-06	UP
TRIAE_CS42_3AS_TGACv1_210954_AA0682070	FADG3	Auxin-responsive protein [Source:UniProtKB/TrEMBL;Acc:A0A1D5VHR7]	GO:0050896|GO:0008152|GO:0005488|GO:0005623|GO:0071704|GO:0044237|GO:0005622|GO:0007154|GO:0006807|GO:0051716|GO:0044238|GO:0009058|GO:0007165|GO:0005515|GO:0006725|GO:0043231|GO:0010033|GO:0009725|GO:0006139|GO:0006139|GO:0044249|GO:0009755|GO:0005634|GO:0016070|GO:0009733|GO:0010468|GO:0051252|GO:0009734|GO:0006351|GO:0071365|GO:0006355|GO:2001141|GO:1903506	response to stimulus|metabolic process|binding|cell|organic substance metabolic process|cellular metabolic process|intracellular|cell communication|nitrogen compound metabolic process|cellular response to stimulus|primary metabolic process|biosynthetic process|signal transduction|protein binding|cellular aromatic compound metabolic process|intracellular membrane-bounded organelle|response to orga…	TGACv1_scaffold_210954_3AS:49616-53940	106.445	110.792	122.628	55.3988	60.2467	62.8904	39.2391	39.8054	92.9881	44.59	43.0642	34.6953	6.76402	10.9382	5.17877	75.9047	91.8083	119.158	76.8409	79.3973	62.6571	-3.69155	2.03e-15	7.11e-14	DOWN	1.47395	4.07e-06	0.000230283	UP
TRIAE_CS42_3AS_TGACv1_211176_AA0686450	FADG3	-	GO:0008152|GO:0003824|GO:0071704|GO:0044238|GO:0016787|GO:0005975|GO:0016798|GO:0004553	metabolic process|catalytic activity|organic substance metabolic process|primary metabolic process|hydrolase activity|carbohydrate metabolic process|hydrolase activity, acting on glycosyl bonds|hydrolase activity, hydrolyzing O-glycosyl compounds	TGACv1_scaffold_211176_3AS:67006-81851	2.16283	2.42386	4.0577	2.21862	2.19206	1.90761	1.84205	1.51194	3.3103	1.15395	1.24266	0.748229	0.392101	0.495367	0.268042	3.36151	2.52439	3.14341	1.67666	1.73537	1.84428	-2.74998	1.54e-05	0.000115557	DOWN	1.45877	0.000252923	0.0066279	UP
TRIAE_CS42_3AS_TGACv1_211528_AA0691160	FADG3	-	GO:0005623|GO:0016020|GO:0005622|GO:0043231|GO:0005737|GO:0009579|GO:0042651|GO:0009536|GO:0031977|GO:0009507|GO:0009535|GO:0009543|GO:0009534	cell|membrane|intracellular|intracellular membrane-bounded organelle|cytoplasm|thylakoid|thylakoid membrane|plastid|thylakoid lumen|chloroplast|chloroplast thylakoid membrane|chloroplast thylakoid lumen|chloroplast thylakoid	TGACv1_scaffold_211528_3AS:38866-41075	1.2392	1.59357	5.00785	1.88945	0.302284	0.172454	1.06359	0.492066	1.72243	0.37556	0.359466	0.869676	0.177231	0.100758	0.145379	3.91382	1.14776	2.01335	2.52465	0.813641	2.17722	-2.77312	0.00923276	0.031535	DOWN	2.28866	0.000235625	0.00627897	UP
TRIAE_CS42_3AS_TGACv1_211799_AA0694310	FADG3	-	GO:0008152|GO:0003824|GO:0005488|GO:0016020|GO:0071704|GO:0044237|GO:0036094|GO:0006807|GO:0044238|GO:0097367|GO:0005515|GO:0016740|GO:0016021|GO:0000166|GO:0019538|GO:0016772|GO:0016301|GO:0006796|GO:0016773|GO:0017076|GO:0005524|GO:0006464|GO:0016310|GO:0032559|GO:0004672|GO:0006468	metabolic process|catalytic activity|binding|membrane|organic substance metabolic process|cellular metabolic process|small molecule binding|nitrogen compound metabolic process|primary metabolic process|carbohydrate derivative binding|protein binding|transferase activity|integral component of membrane|nucleotide binding|protein metabolic process|transferase activity, transferring phosphorus-contai…	TGACv1_scaffold_211799_3AS:17033-20055	0.6407	0.905584	1.50696	0.180447	0.188619	0.18446	0.129293	0	0.44666	0.401709	0.320449	0.279081	0.0473951	0.0179632	0.0162039	0.189143	0.323081	0.339538	0.56263	1.70656	1.50804	-3.75815	9.3e-05	0.000583626	DOWN	1.60856	0.000827142	0.0162958	UP
TRIAE_CS42_3AS_TGACv1_211824_AA0694720	FADG3	-	-	-	TGACv1_scaffold_211824_3AS:41927-44865	0.154366	0.0930527	0.596023	0.0262703	0.0235351	0.161128	0.150558	0	0.316987	0	0	0	0	0	0	0.477271	0.188143	0.21183	0.285351	0.0745178	0.297783	#NAME?	0.00783857	0.0275093	DOWN	Inf	0.000756895	0.0152619	UP
TRIAE_CS42_3AS_TGACv1_212358_AA0700290	FADG3	Magnesium-protoporphyrin IX monomethyl ester [oxidative] cyclase, chloroplastic [Source:Projected from Arabidopsis thaliana (AT3G56940) UniProtKB/Swiss-Prot;Acc:Q9M591]	GO:0008152|GO:0003824|GO:0005488|GO:0005623|GO:0016020|GO:0016491|GO:0071704|GO:0044237|GO:0005622|GO:0006807|GO:0009058|GO:0031090|GO:0015979|GO:0019866|GO:0006725|GO:0016705|GO:0055114|GO:0043231|GO:0004497|GO:0005737|GO:0044249|GO:0009579|GO:0015995|GO:0006996|GO:0042651|GO:0043169|GO:0009526|GO:0031969|GO:0051188|GO:0046872|GO:0046148|GO:0009536|GO:0009657|GO:0006778|GO:0016709|GO:0009528|GO:…	metabolic process|catalytic activity|binding|cell|membrane|oxidoreductase activity|organic substance metabolic process|cellular metabolic process|intracellular|nitrogen compound metabolic process|biosynthetic process|organelle membrane|photosynthesis|organelle inner membrane|cellular aromatic compound metabolic process|oxidoreductase activity, acting on paired donors, with incorporation or reduct…	TGACv1_scaffold_212358_3AS:30907-33533	26.9986	24.6596	30.6916	8.80901	4.52307	4.34962	6.83848	10.037	21.6154	10.1889	8.94444	6.9955	1.23233	1.67594	2.86176	17.583	30.349	32.4014	21.4851	20.9299	17.5595	-2.7756	0.0103487	0.0346959	DOWN	1.65612	4.68e-07	3.59e-05	UP
TRIAE_CS42_3AS_TGACv1_212615_AA0702110	FADG3	-	GO:0005488|GO:0005623|GO:0005622|GO:0043169|GO:0046872|GO:0046914|GO:0008270	binding|cell|intracellular|cation binding|metal ion binding|transition metal ion binding|zinc ion binding	TGACv1_scaffold_212615_3AS:32676-35854	35.873	36.3811	29.5257	26.0816	23.885	25.1216	16.013	14.2267	19.3638	19.7693	10.8709	9.37293	10.0475	10.7129	3.83051	22.6443	25.371	26.1874	23.3809	20.6482	17.5199	-1.82347	0.00252436	0.0105105	DOWN	1.3469	0.000304511	0.00764534	UP
TRIAE_CS42_3B_TGACv1_220597_AA0710420	FADG3	-	GO:0008152|GO:0003824|GO:0016020|GO:0016740|GO:0016746|GO:0016021	metabolic process|catalytic activity|membrane|transferase activity|transferase activity, transferring acyl groups|integral component of membrane	TGACv1_scaffold_220597_3B:17295-27399	1.44121	1.60785	2.49156	0.512449	0.393533	0.359215	0.797242	0.8377	1.60365	0.733361	0.896991	0.664216	0.230731	0.0874492	0.15773	1.71889	1.80879	2.29052	1.80242	1.91081	2.27267	-2.42053	0.0113295	0.0374565	DOWN	1.27183	0.000777552	0.0155532	UP
TRIAE_CS42_3B_TGACv1_220603_AA0710810	FADG3	-	GO:0009055|GO:0008152|GO:0003824|GO:0005623|GO:0016491|GO:0044237|GO:0055114|GO:0022900|GO:0045454|GO:0015035	electron carrier activity|metabolic process|catalytic activity|cell|oxidoreductase activity|cellular metabolic process|oxidation-reduction process|electron transport chain|cell redox homeostasis|protein disulfide oxidoreductase activity	TGACv1_scaffold_220603_3B:321957-322867	17.5558	20.8235	10.5226	23.7065	28.0167	23.9873	8.63026	17.027	13.0595	8.04468	4.10703	5.26595	9.51673	11.5115	10.9523	12.4581	18.2889	12.2781	13.8403	11.7564	8.36148	-2.06591	9.77e-05	0.000610352	DOWN	1.48934	0.000159366	0.00457431	UP
TRIAE_CS42_3B_TGACv1_220622_AA0711980	FADG3	-	-	-	TGACv1_scaffold_220622_3B:144246-145475	0.575259	0.55483	1.73988	0.0783188	0.350822	0.120069	0.168306	0	0.54518	0	0	0.242223	0	0	0	0.492513	1.26192	0.757826	0.37807	0.555453	0.648792	#NAME?	0.0085601	0.0296107	DOWN	3.56663	0.000676701	0.0140423	UP
TRIAE_CS42_3B_TGACv1_220634_AA0712950	FADG3	-	GO:0008152|GO:0003824|GO:0005488|GO:0016020|GO:0016491|GO:0016021|GO:0016705|GO:0055114|GO:0004497|GO:0046906|GO:0043169|GO:0020037|GO:0046872|GO:0046914|GO:0005506	metabolic process|catalytic activity|binding|membrane|oxidoreductase activity|integral component of membrane|oxidoreductase activity, acting on paired donors, with incorporation or reduction of molecular oxygen|oxidation-reduction process|monooxygenase activity|tetrapyrrole binding|cation binding|heme binding|metal ion binding|transition metal ion binding|iron ion binding	TGACv1_scaffold_220634_3B:16544-18408	79.1158	78.5389	160.408	4.94267	6.78997	5.00445	12.7481	20.3045	43.4964	24.3896	61.1877	28.756	0	0.337381	0.177484	37.5651	51.1575	94.9733	40.5637	126.472	144.184	-6.72276	5.33e-10	9.22e-09	DOWN	1.47607	0.000362288	0.00870655	UP
TRIAE_CS42_3B_TGACv1_220652_AA0714040	FADG3	-	GO:0005623|GO:0016020|GO:0005622|GO:0016021|GO:0043231|GO:0005737|GO:0009536|GO:0009507	cell|membrane|intracellular|integral component of membrane|intracellular membrane-bounded organelle|cytoplasm|plastid|chloroplast	TGACv1_scaffold_220652_3B:223219-226116	33.1237	33.8644	97.4423	19.2123	4.00164	4.69687	13.4736	16.8059	38.6609	14.6764	16.0525	24.9202	0.516386	0.612673	0.575555	38.0809	50.8121	46.9429	37.1923	42.4111	62.4113	-4.20972	6.01e-09	8.74e-08	DOWN	1.56305	0.000316616	0.00786269	UP
TRIAE_CS42_3B_TGACv1_220658_AA0714350	FADG3	-	GO:0032991|GO:0005623|GO:0016020|GO:0043234|GO:0005622|GO:0098807|GO:0043231|GO:0005737|GO:0009579|GO:0042651|GO:0009536|GO:0009507|GO:0009535|GO:0009534	macromolecular complex|cell|membrane|protein complex|intracellular|chloroplast thylakoid membrane protein complex|intracellular membrane-bounded organelle|cytoplasm|thylakoid|thylakoid membrane|plastid|chloroplast|chloroplast thylakoid membrane|chloroplast thylakoid	TGACv1_scaffold_220658_3B:99224-103406	14.0156	13.6868	18.0378	6.23381	2.4624	3.68501	4.36629	2.54707	9.22465	3.36951	5.54367	4.98981	0.64863	0.689929	0.536383	11.6349	14.3702	15.2893	7.04278	8.53213	7.38118	-2.7423	3.23e-05	0.000225639	DOWN	1.71807	2.33e-07	1.97e-05	UP
TRIAE_CS42_3B_TGACv1_220796_AA0719470	FADG3	-	GO:0008152|GO:0003824|GO:0005576|GO:0071704|GO:0044238|GO:0016787|GO:0005975|GO:0016798|GO:0071555|GO:0004553|GO:0004650	metabolic process|catalytic activity|extracellular region|organic substance metabolic process|primary metabolic process|hydrolase activity|carbohydrate metabolic process|hydrolase activity, acting on glycosyl bonds|cell wall organization|hydrolase activity, hydrolyzing O-glycosyl compounds|polygalacturonase activity	TGACv1_scaffold_220796_3B:69644-71745	1.94143	0.949782	4.10095	0.430901	0.720654	1.26276	0.452815	0.999044	4.90633	0.287783	0.956493	0.621978	0	0.137263	0	1.68627	4.47472	6.39366	1.49086	1.54856	2.78066	-4.09477	0.000189855	0.00110022	DOWN	1.90559	0.00118369	0.0211827	UP
TRIAE_CS42_3B_TGACv1_220823_AA0720240	FADG3	-	-	-	TGACv1_scaffold_220823_3B:260606-264117	13.489	11.3258	10.8409	6.30987	4.58552	5.51159	7.72573	8.34964	14.7599	6.08821	5.15139	3.40386	1.6008	1.98352	1.24162	12.8046	16.2637	16.446	10.6567	9.6713	8.15982	-2.37833	0.00012841	0.000777284	DOWN	1.28388	0.000184396	0.00512161	UP
TRIAE_CS42_3B_TGACv1_220848_AA0721190	FADG3	-	GO:0008152|GO:0003824|GO:0071704|GO:0044238|GO:0016787|GO:0005975|GO:0016798|GO:0004553	metabolic process|catalytic activity|organic substance metabolic process|primary metabolic process|hydrolase activity|carbohydrate metabolic process|hydrolase activity, acting on glycosyl bonds|hydrolase activity, hydrolyzing O-glycosyl compounds	TGACv1_scaffold_220848_3B:1846-3144	6.83651	9.60479	7.96714	1.17252	1.60854	1.23604	3.78015	0.945405	3.36698	3.50735	0.341569	2.0022	0.0384937	0.306379	0	11.7267	3.80486	3.30922	12.5146	4.41798	1.88513	-4.50091	4.45e-07	4.62e-06	DOWN	2.0606	0.000306551	0.00768288	UP
TRIAE_CS42_3B_TGACv1_220879_AA0722190	FADG3	-	-	-	TGACv1_scaffold_220879_3B:245510-247950	7.20117	8.39738	6.80605	2.69151	2.13692	1.76713	4.82863	5.69513	6.21515	3.48288	4.13829	2.72988	0.459775	0.444361	0.330017	6.72805	7.79637	8.25804	5.14982	4.62507	4.5987	-3.39125	4.77e-07	4.92e-06	DOWN	1.11402	0.000566071	0.0122919	UP
TRIAE_CS42_3B_TGACv1_220991_AA0726120	FADG3	Protein plastid transcriptionally active 16, chloroplastic [Source:Projected from Arabidopsis thaliana (AT3G46780) UniProtKB/Swiss-Prot;Acc:Q9STF2]	GO:0005623|GO:0016020|GO:0009295|GO:0005622|GO:0007623|GO:0042646|GO:0098572|GO:0043231|GO:0005737|GO:0009579|GO:0042644|GO:0042651|GO:0009508|GO:0009526|GO:0009536|GO:0009532|GO:0005694|GO:0009570|GO:0009941|GO:0009507|GO:0009535|GO:0009534	cell|membrane|nucleoid|intracellular|circadian rhythm|plastid nucleoid|stromal side of plastid thylakoid membrane|intracellular membrane-bounded organelle|cytoplasm|thylakoid|chloroplast nucleoid|thylakoid membrane|plastid chromosome|plastid envelope|plastid|plastid stroma|chromosome|chloroplast stroma|chloroplast envelope|chloroplast|chloroplast thylakoid membrane|chloroplast thylakoid	TGACv1_scaffold_220991_3B:6196-9850	11.7996	11.3616	18.7494	6.50482	1.55314	1.59327	3.66901	2.78331	9.7726	2.58452	4.04565	3.70586	0.267336	0.294469	0.205596	8.69092	10.9628	11.1577	7.23636	7.24199	8.72349	-3.97539	7.77e-08	9.28e-07	DOWN	2.01963	5.91e-09	7.93e-07	UP
TRIAE_CS42_3B_TGACv1_221091_AA0730120	FADG3	-	GO:0008152|GO:0005488|GO:0005623|GO:0071704|GO:0044237|GO:0003700|GO:0005622|GO:0006807|GO:0044238|GO:0009058|GO:0006725|GO:0003676|GO:0043231|GO:0006139|GO:0044249|GO:0005634|GO:0016070|GO:0003677|GO:0010468|GO:0051252|GO:0006351|GO:0006355|GO:2001141|GO:1903506	metabolic process|binding|cell|organic substance metabolic process|cellular metabolic process|transcription factor activity, sequence-specific DNA binding|intracellular|nitrogen compound metabolic process|primary metabolic process|biosynthetic process|cellular aromatic compound metabolic process|nucleic acid binding|intracellular membrane-bounded organelle|nucleobase-containing compound metabolic…	TGACv1_scaffold_221091_3B:14349-16724	4.19481	3.89953	2.87279	2.3966	2.45538	2.84843	2.95756	2.55992	4.14036	2.24634	1.67991	1.15863	0.843282	1.4725	1.45765	3.78214	3.34645	4.64188	3.63975	2.27729	1.54992	-2.1649	0.00079968	0.00391053	DOWN	1.1089	0.00205738	0.031991	UP
TRIAE_CS42_3B_TGACv1_221153_AA0731940	FADG3	Protein CHLORORESPIRATORY REDUCTION 7, chloroplastic [Source:Projected from Arabidopsis thaliana (AT5G39210) UniProtKB/Swiss-Prot;Acc:Q9FL87]	-	-	TGACv1_scaffold_221153_3B:136023-137974	2.41404	2.93801	3.90571	0.845038	0.504733	0.0480022	0.60543	0.579309	1.87377	0.836071	0.875357	1.06488	0	0	0.0505873	0.852962	1.59704	2.65003	0.793238	2.33086	2.25162	-4.43715	0.000299134	0.00164554	DOWN	1.7375	0.000112712	0.0034708	UP
TRIAE_CS42_3B_TGACv1_221170_AA0732770	FADG3	Auxin-responsive protein [Source:UniProtKB/TrEMBL;Acc:A0A077RYD1]	GO:0050896|GO:0008152|GO:0005488|GO:0005623|GO:0071704|GO:0044237|GO:0005622|GO:0007154|GO:0006807|GO:0051716|GO:0044238|GO:0009058|GO:0007165|GO:0005515|GO:0006725|GO:0043231|GO:0010033|GO:0009725|GO:0006139|GO:0044249|GO:0009755|GO:0005634|GO:0016070|GO:0009733|GO:0010468|GO:0051252|GO:0009734|GO:0006351|GO:0071365|GO:0006355|GO:2001141|GO:1903506	response to stimulus|metabolic process|binding|cell|organic substance metabolic process|cellular metabolic process|intracellular|cell communication|nitrogen compound metabolic process|cellular response to stimulus|primary metabolic process|biosynthetic process|signal transduction|protein binding|cellular aromatic compound metabolic process|intracellular membrane-bounded organelle|response to orga…	TGACv1_scaffold_221170_3B:52162-58000	32.5775	36.8446	40.7918	32.1223	28.6035	34.8653	19.3801	15.915	34.1483	15.9814	12.4165	10.7365	7.7739	9.72452	6.36125	33.576	29.019	36.1574	24.7956	24.2605	19.2084	-2.16715	1.46e-05	0.000110602	DOWN	1.4938	6.51e-06	0.00034159	UP
TRIAE_CS42_3B_TGACv1_221272_AA0735910	FADG3	-	GO:0008152|GO:0003824|GO:0071704|GO:0006807|GO:0044238|GO:0016787|GO:0008233|GO:0019538|GO:0006508|GO:0008236|GO:0004252|GO:0004175	metabolic process|catalytic activity|organic substance metabolic process|nitrogen compound metabolic process|primary metabolic process|hydrolase activity|peptidase activity|protein metabolic process|proteolysis|serine-type peptidase activity|serine-type endopeptidase activity|endopeptidase activity	TGACv1_scaffold_221272_3B:117377-133735	2.70072	2.9212	2.4363	1.32289	1.20059	1.4928	1.37859	3.19935	3.89098	0.994368	1.41862	0.991948	0.324884	0.34888	0.185079	2.01692	2.24543	2.13351	1.67952	2.29086	1.49816	-2.53109	8.39e-05	0.000531962	DOWN	1.24283	0.000417376	0.00974606	UP
TRIAE_CS42_3B_TGACv1_221319_AA0737050	FADG3	Inner membrane protein ALBINO3, chloroplastic [Source:Projected from Arabidopsis thaliana (AT2G28800) UniProtKB/Swiss-Prot;Acc:Q8LBP4]	GO:0051179|GO:0016020|GO:0016021|GO:0051205|GO:0034613	localization|membrane|integral component of membrane|protein insertion into membrane|cellular protein localization	TGACv1_scaffold_221319_3B:1947-5945	11.8397	11.2271	16.3793	8.41021	6.57089	7.00346	7.89757	8.57258	14.4917	7.0635	5.11785	7.33535	1.10733	2.3214	0.898902	14.0863	11.991	13.5637	14.47	11.3695	12.4848	-2.25553	0.000359713	0.00193751	DOWN	1.01517	0.00207447	0.0322085	UP
TRIAE_CS42_3B_TGACv1_221339_AA0737820	FADG3	Photosynthetic NDH subunit of subcomplex B 5, chloroplastic [Source:Projected from Arabidopsis thaliana (AT5G43750) UniProtKB/Swiss-Prot;Acc:Q9FG89]	GO:0050896|GO:0005623|GO:0016020|GO:0005622|GO:0006950|GO:0043231|GO:0005737|GO:0006979|GO:0009579|GO:0042651|GO:0009536|GO:0009507|GO:0009535|GO:0009534	response to stimulus|cell|membrane|intracellular|response to stress|intracellular membrane-bounded organelle|cytoplasm|response to oxidative stress|thylakoid|thylakoid membrane|plastid|chloroplast|chloroplast thylakoid membrane|chloroplast thylakoid	TGACv1_scaffold_221339_3B:23166-24761	5.41009	5.31649	9.72732	2.75411	1.31691	1.92961	3.50293	1.90932	4.75368	2.0666	1.87518	2.64812	0.26008	0.332683	0.0833408	7.00621	7.1194	8.68386	4.83647	4.19215	5.80173	-4.02406	3.62e-09	5.47e-08	DOWN	1.63405	3.32e-06	0.000194309	UP
TRIAE_CS42_3B_TGACv1_221425_AA0740430	FADG3	-	GO:0005198|GO:0008152|GO:0071704|GO:0003735|GO:0044237|GO:0006807|GO:0044238|GO:0009058|GO:0019538|GO:0044249|GO:0006412|GO:0043043	structural molecule activity|metabolic process|organic substance metabolic process|structural constituent of ribosome|cellular metabolic process|nitrogen compound metabolic process|primary metabolic process|biosynthetic process|protein metabolic process|cellular biosynthetic process|translation|peptide biosynthetic process	TGACv1_scaffold_221425_3B:18856-21270	8.3919	6.62324	11.4327	10.1891	4.33382	5.89171	4.79292	2.71328	8.02455	3.66577	3.08407	3.60784	1.35157	1.69045	0.886968	10.2845	7.73928	10.7892	6.33488	6.42382	7.67356	-2.1615	0.00358084	0.014176	DOWN	1.35245	0.00017459	0.00491617	UP
TRIAE_CS42_3B_TGACv1_221467_AA0741620	FADG3	-	GO:0051179|GO:0006457|GO:0006810|GO:0015031|GO:0071705	localization|protein folding|transport|protein transport|nitrogen compound transport	TGACv1_scaffold_221467_3B:20586-23055	1.39435	1.60095	2.40339	1.0508	0.455526	0.519758	0.534286	0.456325	1.13264	0.60365	0.857705	0.48928	0.106831	0.08098	0.182577	2.1318	1.33513	1.69467	0.572724	1.20208	1.38924	-3.10504	0.00697461	0.0249194	DOWN	1.46867	0.00223849	0.0339754	UP
TRIAE_CS42_3B_TGACv1_221520_AA0742800	FADG3	-	-	-	TGACv1_scaffold_221520_3B:9976-13716	16.7711	16.2361	7.64726	14.2358	14.6238	12.0495	15.3358	8.88903	8.34244	6.27828	4.03129	6.83813	6.45772	5.30642	4.06208	11.5794	19.4025	13.6955	8.65288	6.77045	5.81061	-1.70362	0.005129	0.0192438	DOWN	1.2454	0.00142075	0.02428	UP
TRIAE_CS42_3B_TGACv1_221645_AA0746470	FADG3	Protein TWIN LOV 1 [Source:Projected from Arabidopsis thaliana (AT2G02710) UniProtKB/Swiss-Prot;Acc:O64511]	-	-	TGACv1_scaffold_221645_3B:152170-156675	4.19112	4.19431	3.74093	3.64416	3.21542	3.6123	3.66572	3.59258	3.46792	2.47875	1.88739	1.61295	1.35349	1.76981	0.892206	3.57539	6.26088	5.22418	3.75394	2.5847	2.66421	-1.92938	0.00295387	0.0120268	DOWN	1.02015	0.00259648	0.037829	UP
TRIAE_CS42_3B_TGACv1_221690_AA0747530	FADG3	-	GO:0016020|GO:0016021	membrane|integral component of membrane	TGACv1_scaffold_221690_3B:33416-34822	6.7088	7.38364	13.2623	4.15504	2.13774	2.60737	4.24425	3.41515	6.75882	4.25848	3.89007	5.04744	0.345758	0.614276	0.177262	9.31429	8.47039	11.0802	10.9231	6.18593	8.8251	-2.95369	0.000570068	0.00290818	DOWN	1.05169	0.00357059	0.0475708	UP
TRIAE_CS42_3B_TGACv1_221731_AA0748620	FADG3	-	GO:0008152|GO:0003824|GO:0016491|GO:0055114	metabolic process|catalytic activity|oxidoreductase activity|oxidation-reduction process	TGACv1_scaffold_221731_3B:79769-83065	4.69715	3.15342	5.04949	1.84309	1.85346	1.38421	0.862323	1.81442	3.35167	1.71653	1.55292	0.853179	0.118549	0.292052	0	4.04778	3.03044	4.48906	2.22442	2.40104	2.23042	-4.62834	2.27e-11	4.85e-10	DOWN	1.64574	0.000103198	0.00323397	UP
TRIAE_CS42_3B_TGACv1_221731_AA0748630	FADG3	NAD(P)H-quinone oxidoreductase subunit N, chloroplastic [Source:Projected from Arabidopsis thaliana (AT5G58260) UniProtKB/Swiss-Prot;Acc:Q9LVM2]	GO:0050896|GO:0008152|GO:0003824|GO:0005623|GO:0016020|GO:0016491|GO:0006955|GO:0005622|GO:0006950|GO:0009607|GO:0016651|GO:0055114|GO:0043231|GO:0005737|GO:0006952|GO:0045087|GO:0009579|GO:0042651|GO:0009620|GO:0050832|GO:0009526|GO:0006461|GO:0009536|GO:0009814|GO:0016655|GO:0009941|GO:0009507|GO:0009535|GO:0009817|GO:0009534|GO:0010258	response to stimulus|metabolic process|catalytic activity|cell|membrane|oxidoreductase activity|immune response|intracellular|response to stress|response to biotic stimulus|oxidoreductase activity, acting on NAD(P)H|oxidation-reduction process|intracellular membrane-bounded organelle|cytoplasm|defense response|innate immune response|thylakoid|thylakoid membrane|response to fungus|defense response…	TGACv1_scaffold_221731_3B:121866-127831	1.07553	1.67699	2.33931	0.658873	0.131178	0.19457	0.503523	0.739144	1.80751	0.537799	0.721497	0.286815	0	0.0787043	0.110409	1.105	1.57287	1.51127	0.759853	1.18388	1.44277	-2.95867	0.00459168	0.017519	DOWN	1.71954	0.000153506	0.00443576	UP
TRIAE_CS42_3B_TGACv1_221841_AA0751280	FADG3	-	-	-	TGACv1_scaffold_221841_3B:56035-58724	1.84254	2.49223	3.12322	1.26945	1.08252	1.07879	1.22728	1.35547	1.39124	1.24273	0.896254	0.804226	0.25709	0.365398	0	1.96655	2.21806	2.44201	1.51363	1.82247	2.56076	-2.81326	0.000134793	0.000811671	DOWN	1.34139	0.000371278	0.00887705	UP
TRIAE_CS42_3B_TGACv1_221920_AA0753140	FADG3	Ycf3-interacting protein 1, chloroplastic [Source:Projected from Arabidopsis thaliana (AT5G44650) UniProtKB/Swiss-Prot;Acc:Q9LU01]	GO:0050896|GO:0008152|GO:0005623|GO:0016020|GO:0044237|GO:0005622|GO:0006950|GO:0015979|GO:0009414|GO:0016021|GO:0009408|GO:0043231|GO:0005737|GO:0006979|GO:0009266|GO:0009579|GO:0006970|GO:0009415|GO:0006996|GO:0042651|GO:0019684|GO:0006972|GO:0006461|GO:0010286|GO:0009536|GO:0009657|GO:0080183|GO:0009651|GO:0042538|GO:0009658|GO:0048564|GO:0009507|GO:0009535|GO:0009534	response to stimulus|metabolic process|cell|membrane|cellular metabolic process|intracellular|response to stress|photosynthesis|response to water deprivation|integral component of membrane|response to heat|intracellular membrane-bounded organelle|cytoplasm|response to oxidative stress|response to temperature stimulus|thylakoid|response to osmotic stress|response to water|organelle organization|th…	TGACv1_scaffold_221920_3B:15686-20889	2.95942	3.26608	5.28676	3.18693	1.88555	1.38302	1.63708	1.9225	4.2139	1.874	1.16122	2.07689	0.410617	0.538711	0.453434	3.69765	3.92949	4.70341	3.51972	2.21774	2.98883	-2.00533	0.00786041	0.0275749	DOWN	1.17118	0.00373882	0.049154	UP
TRIAE_CS42_3B_TGACv1_222229_AA0760160	FADG3	-	GO:0008152|GO:0003824|GO:0005488|GO:0016020|GO:0016491|GO:0016021|GO:0016705|GO:0055114|GO:0004497|GO:0046906|GO:0043169|GO:0020037|GO:0046872|GO:0046914|GO:0005506	metabolic process|catalytic activity|binding|membrane|oxidoreductase activity|integral component of membrane|oxidoreductase activity, acting on paired donors, with incorporation or reduction of molecular oxygen|oxidation-reduction process|monooxygenase activity|tetrapyrrole binding|cation binding|heme binding|metal ion binding|transition metal ion binding|iron ion binding	TGACv1_scaffold_222229_3B:41376-44413	3.85939	3.57716	4.6265	0.572003	0.930033	0.974522	1.06245	0.712984	3.44119	1.74494	2.39824	1.33238	0.044513	0.177144	0	2.36864	4.28604	5.02252	2.01989	3.87669	4.41527	-4.26969	1.54e-08	2.08e-07	DOWN	1.13952	0.00115811	0.0208438	UP
TRIAE_CS42_3B_TGACv1_222428_AA0764350	FADG3	Magnesium-protoporphyrin IX monomethyl ester [oxidative] cyclase, chloroplastic [Source:Projected from Arabidopsis thaliana (AT3G56940) UniProtKB/Swiss-Prot;Acc:Q9M591]	GO:0008152|GO:0003824|GO:0005488|GO:0005623|GO:0016020|GO:0016491|GO:0071704|GO:0044237|GO:0005622|GO:0006807|GO:0009058|GO:0031090|GO:0015979|GO:0019866|GO:0006725|GO:0016705|GO:0055114|GO:0043231|GO:0004497|GO:0005737|GO:0044249|GO:0009579|GO:0015995|GO:0006996|GO:0042651|GO:0043169|GO:0009526|GO:0031969|GO:0051188|GO:0046872|GO:0046148|GO:0009536|GO:0009657|GO:0006778|GO:0016709|GO:0009528|GO:…	metabolic process|catalytic activity|binding|cell|membrane|oxidoreductase activity|organic substance metabolic process|cellular metabolic process|intracellular|nitrogen compound metabolic process|biosynthetic process|organelle membrane|photosynthesis|organelle inner membrane|cellular aromatic compound metabolic process|oxidoreductase activity, acting on paired donors, with incorporation or reduct…	TGACv1_scaffold_222428_3B:24695-27246	78.9939	76.8864	80.8928	20.7332	11.8922	13.9533	20.3221	29.6232	59.8283	24.9261	20.7252	19.3568	3.01291	3.81889	5.94254	49.6081	82.743	85.4525	53.9038	53.4421	45.4935	-3.30671	0.000543322	0.00278649	DOWN	1.86481	1.09e-08	1.35e-06	UP
TRIAE_CS42_3B_TGACv1_222435_AA0764470	FADG3	-	GO:0008152|GO:0005488|GO:0071704|GO:0044237|GO:0006807|GO:0044238|GO:0006725|GO:0003676|GO:0006139|GO:0016070|GO:0003723|GO:0006396|GO:0008380|GO:0000373	metabolic process|binding|organic substance metabolic process|cellular metabolic process|nitrogen compound metabolic process|primary metabolic process|cellular aromatic compound metabolic process|nucleic acid binding|nucleobase-containing compound metabolic process|RNA metabolic process|RNA binding|RNA processing|RNA splicing|Group II intron splicing	TGACv1_scaffold_222435_3B:31366-49880	2.51546	2.73912	3.7073	1.20129	1.05153	1.19978	2.09723	1.48705	3.29385	1.56764	0.864311	1.46634	0.203088	0.38761	0.252873	3.06835	3.16439	3.09541	3.04964	1.93913	2.40817	-2.55114	0.000291952	0.00161107	DOWN	1.20096	0.000958953	0.0182664	UP
TRIAE_CS42_3B_TGACv1_222493_AA0765890	FADG3	-	GO:0008152|GO:0003824|GO:0005488|GO:0016491|GO:0055114|GO:0016679|GO:0043169|GO:0046872|GO:0016682|GO:0004097	metabolic process|catalytic activity|binding|oxidoreductase activity|oxidation-reduction process|oxidoreductase activity, acting on diphenols and related substances as donors|cation binding|metal ion binding|oxidoreductase activity, acting on diphenols and related substances as donors, oxygen as acceptor|catechol oxidase activity	TGACv1_scaffold_222493_3B:55978-58325	47.1901	43.0371	54.5182	3.09973	3.91407	4.40209	12.2218	8.82175	32.3826	16.2782	9.80808	8.47234	0.196701	0.646113	0.0448196	37.739	42.1259	65.8614	46.8508	40.1936	36.7904	-5.07525	1.53e-08	2.07e-07	DOWN	2.0664	1.41e-08	1.7e-06	UP
TRIAE_CS42_3B_TGACv1_222745_AA0769940	FADG3	Bidirectional sugar transporter SWEET [Source:UniProtKB/TrEMBL;Acc:A0A077RF08]	GO:0005215|GO:0051179|GO:0016020|GO:0022857|GO:0016021|GO:0006810|GO:0051119|GO:0008643|GO:0055085|GO:0034219	transporter activity|localization|membrane|transmembrane transporter activity|integral component of membrane|transport|sugar transmembrane transporter activity|carbohydrate transport|transmembrane transport|carbohydrate transmembrane transport	TGACv1_scaffold_222745_3B:84656-87761	1.70303	1.7319	2.63907	1.13554	0.847795	0.822219	1.08474	0.756358	1.78961	0.631953	0.929446	1.10979	0.124267	0.162489	0.203876	0.859627	2.49897	2.97596	1.34191	1.54369	1.87728	-3.23879	3.81e-08	4.82e-07	DOWN	1.18517	0.00116051	0.0208639	UP
TRIAE_CS42_3B_TGACv1_222908_AA0773040	FADG3	Protein CURVATURE THYLAKOID 1C, chloroplastic [Source:Projected from Arabidopsis thaliana (AT1G52220) UniProtKB/Swiss-Prot;Acc:Q9M812]	GO:0005623|GO:0016020|GO:0005622|GO:0016021|GO:0043231|GO:0005737|GO:0009579|GO:0042651|GO:0009536|GO:0009507|GO:0009535|GO:0009534	cell|membrane|intracellular|integral component of membrane|intracellular membrane-bounded organelle|cytoplasm|thylakoid|thylakoid membrane|plastid|chloroplast|chloroplast thylakoid membrane|chloroplast thylakoid	TGACv1_scaffold_222908_3B:86650-89615	9.36133	11.1291	12.8009	8.00917	3.05261	3.9353	3.23366	6.75105	8.54303	1.8716	4.41992	3.87792	0.929747	1.32144	1.33471	6.5553	11.4875	10.776	6.3017	7.34407	7.79452	-3.13369	0.000335419	0.00182197	DOWN	1.71091	4.3e-06	0.000240727	UP
TRIAE_CS42_3B_TGACv1_222971_AA0774400	FADG3	Non-lysosomal glucosylceramidase [Source:UniProtKB/TrEMBL;Acc:A0A1D5W0P4]	GO:0008152|GO:0003824|GO:0016020|GO:0071704|GO:0044237|GO:0006807|GO:0044238|GO:0016787|GO:1901135|GO:0006629|GO:0016798|GO:0004553|GO:0006665|GO:0016042|GO:0006672|GO:0004348|GO:0030149|GO:0006680	metabolic process|catalytic activity|membrane|organic substance metabolic process|cellular metabolic process|nitrogen compound metabolic process|primary metabolic process|hydrolase activity|carbohydrate derivative metabolic process|lipid metabolic process|hydrolase activity, acting on glycosyl bonds|hydrolase activity, hydrolyzing O-glycosyl compounds|sphingolipid metabolic process|lipid cataboli…	TGACv1_scaffold_222971_3B:16297-21284	7.37591	6.44048	4.46508	5.91307	5.48646	6.03188	6.80309	2.976	7.75523	3.0907	2.0637	0.306741	1.9535	2.89495	1.42889	9.14756	7.50171	9.91628	4.89226	4.62478	1.5242	-1.79448	0.00390773	0.0152592	DOWN	1.74311	0.0023687	0.0354342	UP
TRIAE_CS42_3B_TGACv1_223240_AA0778800	FADG3	-	GO:0003824	catalytic activity	TGACv1_scaffold_223240_3B:55717-58875	9.32374	8.85615	8.99964	7.3079	7.12882	7.34753	4.61569	5.82505	4.90889	5.77947	3.20158	3.04854	1.46479	1.86652	0.69921	8.53355	6.15468	6.78471	5.33832	4.39896	4.02485	-2.74642	6.99e-08	8.41e-07	DOWN	1.17593	0.000887604	0.0172168	UP
TRIAE_CS42_3B_TGACv1_223256_AA0779120	FADG3	-	GO:0032991|GO:0005198|GO:0008152|GO:0005623|GO:1990904|GO:0071704|GO:0003735|GO:0044237|GO:0005622|GO:0006807|GO:0044238|GO:0009058|GO:0019538|GO:0005737|GO:0030529|GO:0044249|GO:0005840|GO:0006412|GO:0043043	macromolecular complex|structural molecule activity|metabolic process|cell|ribonucleoprotein complex|organic substance metabolic process|structural constituent of ribosome|cellular metabolic process|intracellular|nitrogen compound metabolic process|primary metabolic process|biosynthetic process|protein metabolic process|cytoplasm|intracellular ribonucleoprotein complex|cellular biosynthetic proce…	TGACv1_scaffold_223256_3B:50083-52292	4.92908	4.52758	10.4595	12.7812	3.29217	2.16394	3.72008	1.03057	5.74637	1.60044	1.9682	2.71791	0.923149	0.978079	0.47329	6.30779	4.6482	7.15022	3.85638	3.34284	5.01547	-2.24273	0.00150813	0.00675772	DOWN	1.6636	8.1e-05	0.00266375	UP
TRIAE_CS42_3B_TGACv1_223333_AA0780430	FADG3	Probable galacturonosyltransferase 15 [Source:Projected from Arabidopsis thaliana (AT3G58790) UniProtKB/Swiss-Prot;Acc:Q8L4B0]	GO:0008152|GO:0003824|GO:0005623|GO:0016020|GO:0071704|GO:0005622|GO:0044238|GO:0009058|GO:0012505|GO:0016740|GO:0031090|GO:0016021|GO:0043231|GO:0005737|GO:0016757|GO:0005975|GO:0005794|GO:0071555|GO:0008194|GO:0016051|GO:0016758|GO:0000139|GO:0000271|GO:0047262|GO:0045488|GO:0045489	metabolic process|catalytic activity|cell|membrane|organic substance metabolic process|intracellular|primary metabolic process|biosynthetic process|endomembrane system|transferase activity|organelle membrane|integral component of membrane|intracellular membrane-bounded organelle|cytoplasm|transferase activity, transferring glycosyl groups|carbohydrate metabolic process|Golgi apparatus|cell wall o…	TGACv1_scaffold_223333_3B:66060-70175	4.47511	4.67402	5.87069	1.47153	1.16017	1.63962	1.13861	1.2381	4.5893	1.70339	2.99848	2.18474	0.185513	0.457023	0.0634055	2.9409	6.21768	6.05172	4.4932	6.7006	10.9072	-3.62064	6.1e-06	5.01e-05	DOWN	1.125	0.000571502	0.0123704	UP
TRIAE_CS42_3B_TGACv1_223437_AA0782140	FADG3	-	GO:0005215|GO:0051179|GO:0016020|GO:0022857|GO:0016021|GO:0006810|GO:0006811|GO:0055085|GO:0006812|GO:0034220|GO:0008324|GO:0098655	transporter activity|localization|membrane|transmembrane transporter activity|integral component of membrane|transport|ion transport|transmembrane transport|cation transport|ion transmembrane transport|cation transmembrane transporter activity|cation transmembrane transport	TGACv1_scaffold_223437_3B:77176-82820	5.78842	6.08374	5.94539	6.94551	8.96058	8.10684	5.86271	4.78832	5.39188	3.00793	1.6482	2.39566	3.90046	3.81646	1.60525	5.57706	5.20018	6.59871	3.71875	3.00948	3.67803	-2.01626	0.000688386	0.00342475	DOWN	1.33724	0.000157624	0.00452907	UP
TRIAE_CS42_3B_TGACv1_223519_AA0783380	FADG3	-	-	-	TGACv1_scaffold_223519_3B:15284-16230	4.01781	5.36374	2.36634	2.0395	2.24252	1.42146	1.9925	1.092	3.91521	1.34142	0.617314	0.621268	0.730446	0.858222	0.898819	2.46167	8.87976	4.41058	2.23768	4.8657	2.86985	-2.19678	0.00129854	0.00593427	DOWN	2.18695	3.39e-05	0.00131254	UP
TRIAE_CS42_3B_TGACv1_223642_AA0785030	FADG3	S-formylglutathione hydrolase [Source:UniProtKB/TrEMBL;Acc:W5D6S5]	GO:0008152|GO:0003824|GO:0005623|GO:0071704|GO:0044237|GO:0005622|GO:0016787|GO:0006081|GO:0005737|GO:0016788|GO:0052689|GO:0016790|GO:0046294|GO:0018738	metabolic process|catalytic activity|cell|organic substance metabolic process|cellular metabolic process|intracellular|hydrolase activity|cellular aldehyde metabolic process|cytoplasm|hydrolase activity, acting on ester bonds|carboxylic ester hydrolase activity|thiolester hydrolase activity|formaldehyde catabolic process|S-formylglutathione hydrolase activity	TGACv1_scaffold_223642_3B:66556-72102	17.688	21.4158	23.2527	15.8117	16.3419	17.4046	13.9566	15.5642	22.4942	11.4452	8.70545	10.362	4.53285	6.43477	3.50688	17.9096	20.7231	19.6255	16.5573	15.8326	14.7569	-1.89757	0.00108609	0.00508323	DOWN	1.03113	0.00122012	0.0216777	UP
TRIAE_CS42_3B_TGACv1_224001_AA0790760	FADG3	RING-type E3 ubiquitin transferase [Source:UniProtKB/TrEMBL;Acc:A0A1D5W421]	GO:0008152|GO:0003824|GO:0005488|GO:0071704|GO:0044237|GO:0006807|GO:0044238|GO:0005515|GO:0016740|GO:0019538|GO:0004842|GO:0006464|GO:0016567	metabolic process|catalytic activity|binding|organic substance metabolic process|cellular metabolic process|nitrogen compound metabolic process|primary metabolic process|protein binding|transferase activity|protein metabolic process|ubiquitin-protein transferase activity|cellular protein modification process|protein ubiquitination	TGACv1_scaffold_224001_3B:16577-21145	22.6834	21.3708	5.04146	21.7568	24.7439	14.6568	17.6189	2.35668	3.27258	5.8538	2.26955	3.58969	9.84665	8.42327	2.05734	15.6654	19.7528	7.93701	10.9571	1.91721	1.8191	-1.88334	0.00946407	0.0321848	DOWN	2.06748	0.000102096	0.00321424	UP
TRIAE_CS42_3B_TGACv1_224019_AA0791020	FADG3	-	GO:0016020|GO:0016021	membrane|integral component of membrane	TGACv1_scaffold_224019_3B:6183-15915	23.0488	16.2546	24.5742	11.0401	12.6471	13.2684	12.1705	10.5254	31.5036	6.97155	9.38874	5.91156	0.843856	2.16905	0.359004	23.4308	20.6229	27.8516	13.5201	17.2245	19.791	-4.44744	4.46e-12	1.05e-10	DOWN	1.52009	6.74e-06	0.000349916	UP
TRIAE_CS42_3B_TGACv1_224030_AA0791180	FADG3	-	-	-	TGACv1_scaffold_224030_3B:30036-33050	48.3324	49.0684	42.1398	13.9923	16.3513	15.0449	16.462	20.4217	33.3378	13.3343	27.1112	16.9594	2.28613	5.1848	1.94089	29.6601	48.2183	49.5101	23.4952	31.7313	24.0563	-2.763	2.25e-05	0.000162325	DOWN	1.28144	0.000204023	0.00555333	UP
TRIAE_CS42_3B_TGACv1_224141_AA0792910	FADG3	-	GO:0008152|GO:0003824|GO:0005488|GO:0071704|GO:0044237|GO:0006807|GO:0044238|GO:0016787|GO:0006725|GO:0003676|GO:0006139|GO:0016788|GO:0004518|GO:0016070|GO:0003723|GO:0090501|GO:0090305|GO:0004540|GO:0004519|GO:0090502|GO:0004521|GO:0033897	metabolic process|catalytic activity|binding|organic substance metabolic process|cellular metabolic process|nitrogen compound metabolic process|primary metabolic process|hydrolase activity|cellular aromatic compound metabolic process|nucleic acid binding|nucleobase-containing compound metabolic process|hydrolase activity, acting on ester bonds|nuclease activity|RNA metabolic process|RNA binding|R…	TGACv1_scaffold_224141_3B:68262-71142	17.8041	17.8985	25.1901	16.4411	19.0092	20.9831	11.5953	13.9936	19.1811	7.9526	10.2253	7.30547	4.23003	7.27345	1.38204	15.2817	22.1565	23.428	17.9608	18.7587	20.4987	-2.16835	0.0013083	0.00597077	DOWN	1.25671	9.67e-05	0.00308141	UP
TRIAE_CS42_3B_TGACv1_224311_AA0795160	FADG3	-	GO:0005623|GO:0071944|GO:0005618|GO:0009505	cell|cell periphery|cell wall|plant-type cell wall	TGACv1_scaffold_224311_3B:50856-54710	1.15409	0.815138	1.84537	0.833147	0.341233	0.316335	0.238749	0.507374	0.596584	0.397427	0.348732	0.36814	0.0250084	0.170611	0.10257	0.432494	0.639285	0.614261	0.804423	1.31695	1.99277	-3.08712	7.39e-05	0.000475392	DOWN	1.7754	0.00049741	0.0111267	UP
TRIAE_CS42_3B_TGACv1_224311_AA0795170	FADG3	-	GO:0016020|GO:0016021	membrane|integral component of membrane	TGACv1_scaffold_224311_3B:61697-66485	6.87728	6.94185	8.67218	6.17849	6.55215	7.39535	7.74644	6.33	9.48005	2.99989	3.08572	2.37256	1.05975	2.25931	0.747088	12.4898	7.95781	8.69348	8.29371	7.13227	5.86882	-3.04058	4.28e-08	5.37e-07	DOWN	1.41095	7.96e-06	0.000402178	UP
TRIAE_CS42_3B_TGACv1_224584_AA0798360	FADG3	Chlorophyllide a oxygenase, chloroplastic [Source:Projected from Arabidopsis thaliana (AT1G44446) UniProtKB/Swiss-Prot;Acc:Q9MBA1]	GO:0008152|GO:0003824|GO:0005488|GO:0005623|GO:0016020|GO:0016491|GO:0071704|GO:0044237|GO:0005622|GO:0006807|GO:0009058|GO:0031090|GO:0019866|GO:0006725|GO:0016705|GO:0055114|GO:0043231|GO:0004497|GO:0005737|GO:0044249|GO:0009579|GO:0015995|GO:0042651|GO:0043169|GO:0016701|GO:0051536|GO:0009526|GO:0031969|GO:0051188|GO:0051537|GO:0046872|GO:0046148|GO:0009536|GO:0006778|GO:0009528|GO:0006779|GO:…	metabolic process|catalytic activity|binding|cell|membrane|oxidoreductase activity|organic substance metabolic process|cellular metabolic process|intracellular|nitrogen compound metabolic process|biosynthetic process|organelle membrane|organelle inner membrane|cellular aromatic compound metabolic process|oxidoreductase activity, acting on paired donors, with incorporation or reduction of molecula…	TGACv1_scaffold_224584_3B:47539-52705	4.59311	4.66108	4.85142	1.0895	0.622443	0.758624	1.76476	4.00322	4.30886	1.54658	2.33423	2.40938	0.298589	0.198044	0.323184	4.12663	10.4316	6.64642	4.68789	2.48622	3.66257	-3.60732	0.00094555	0.00451154	DOWN	1.16509	0.000290719	0.00736528	UP
TRIAE_CS42_3B_TGACv1_225172_AA0805790	FADG3	-	GO:0005488|GO:0048037|GO:0036094|GO:0030170	binding|cofactor binding|small molecule binding|pyridoxal phosphate binding	TGACv1_scaffold_225172_3B:25836-28930	19.8726	21.3553	27.6774	9.57038	8.94561	7.85735	11.1218	11.8353	21.7883	6.37459	11.2907	13.9851	3.36468	3.42064	2.67894	19.5891	26.6465	27.9528	16.6434	15.8742	20.9625	-1.88036	0.00285864	0.0116897	DOWN	1.12239	0.00137089	0.0236781	UP
TRIAE_CS42_3B_TGACv1_225223_AA0806320	FADG3	-	GO:0008152|GO:0003824|GO:0071704|GO:0006807|GO:0044238|GO:0016787|GO:0008233|GO:0019538|GO:0006508|GO:0004175|GO:0004190	metabolic process|catalytic activity|organic substance metabolic process|nitrogen compound metabolic process|primary metabolic process|hydrolase activity|peptidase activity|protein metabolic process|proteolysis|endopeptidase activity|aspartic-type endopeptidase activity	TGACv1_scaffold_225223_3B:40556-42200	4.54757	5.70302	9.81327	2.85521	4.66188	3.10963	1.7206	3.95143	7.0094	2.85128	3.76706	3.02632	0.336405	0.541877	0.057489	7.3468	5.78082	11.2753	3.57476	7.53269	9.74982	-4.24636	2.71e-08	3.53e-07	DOWN	1.0568	0.00312761	0.0432434	UP
TRIAE_CS42_3B_TGACv1_225446_AA0808460	FADG3	NAD(P)H-quinone oxidoreductase subunit O, chloroplastic [Source:Projected from Arabidopsis thaliana (AT1G74880) UniProtKB/Swiss-Prot;Acc:Q9S829]	GO:0008152|GO:0003824|GO:0005623|GO:0016020|GO:0005886|GO:0016491|GO:0005622|GO:0071944|GO:0016651|GO:0055114|GO:0043231|GO:0005737|GO:0009579|GO:0042651|GO:0006461|GO:0009536|GO:0016655|GO:0009507|GO:0009535|GO:0009534|GO:0010258	metabolic process|catalytic activity|cell|membrane|plasma membrane|oxidoreductase activity|intracellular|cell periphery|oxidoreductase activity, acting on NAD(P)H|oxidation-reduction process|intracellular membrane-bounded organelle|cytoplasm|thylakoid|thylakoid membrane|protein complex assembly|plastid|oxidoreductase activity, acting on NAD(P)H, quinone or similar compound as acceptor|chloroplast…	TGACv1_scaffold_225446_3B:29957-33375	4.0171	6.63027	9.64757	4.29678	1.96854	1.69705	1.67916	2.90311	4.26017	1.35869	1.56069	1.71164	0.359075	0.933207	0.157807	4.36734	3.93384	3.77986	2.71073	4.57138	6.98284	-2.68548	0.00397606	0.0154905	DOWN	2.13172	6.16e-07	4.51e-05	UP
TRIAE_CS42_3B_TGACv1_225918_AA0812900	FADG3	ABC transporter G family member 7 [Source:Projected from Arabidopsis thaliana (AT2G01320) UniProtKB/Swiss-Prot;Acc:Q9ZU35]	GO:0003824|GO:0005488|GO:0016020|GO:0036094|GO:0097367|GO:0016787|GO:0016817|GO:0016021|GO:0000166|GO:0017076|GO:0016818|GO:0005524|GO:0032559|GO:0016462|GO:0016887|GO:0016887	catalytic activity|binding|membrane|small molecule binding|carbohydrate derivative binding|hydrolase activity|hydrolase activity, acting on acid anhydrides|integral component of membrane|nucleotide binding|purine nucleotide binding|hydrolase activity, acting on acid anhydrides, in phosphorus-containing anhydrides|ATP binding|adenyl ribonucleotide binding|pyrophosphatase activity|ATPase activity|A…	TGACv1_scaffold_225918_3B:13628-20845	2.49571	2.75471	4.46461	2.20836	1.67414	1.53971	1.96352	1.82946	3.16405	1.62608	1.14629	1.26104	0.440215	0.68317	0.439199	3.16552	2.65618	3.03192	3.30765	2.08845	2.20227	-2.3518	2.58e-05	0.000183623	DOWN	1.26822	0.00030759	0.00769883	UP
TRIAE_CS42_3B_TGACv1_226930_AA0820220	FADG3	-	-	-	TGACv1_scaffold_226930_3B:20856-27667	17.7627	16.3775	20.8646	16.5917	7.75286	9.57711	8.09967	9.55112	16.8578	6.36939	9.71243	5.91799	1.88789	2.14657	1.0525	16.3854	25.3638	22.2003	10.1701	11.0874	11.6538	-3.5151	5.34e-09	7.84e-08	DOWN	1.32207	5.59e-05	0.00198106	UP
TRIAE_CS42_3B_TGACv1_226988_AA0820640	FADG3	-	GO:0050896|GO:0006950	response to stimulus|response to stress	TGACv1_scaffold_226988_3B:22956-24029	505.817	501.658	423.573	337.512	351.27	320.201	357.563	534.625	604.736	275.084	195.129	209.601	37.377	63.532	35.5018	456.538	822.326	887.214	314.971	354.303	307.722	-3.46545	1.42e-14	4.48e-13	DOWN	1.07386	0.00116195	0.0208777	UP
TRIAE_CS42_3B_TGACv1_227920_AA0825120	FADG3	-	-	-	TGACv1_scaffold_227920_3B:3648-4685	67.844	75.0504	99.6279	23.2587	19.7014	19.3233	16.3606	55.8373	74.8539	40.1501	32.2152	24.7215	2.48793	6.31442	3.73559	37.9434	92.9759	112.669	39.299	78.6443	68.443	-3.09842	1.16e-08	1.6e-07	DOWN	1.32077	0.000101877	0.00320993	UP
TRIAE_CS42_3B_TGACv1_229412_AA0828650	FADG3	-	-	-	TGACv1_scaffold_229412_3B:5176-10164	5.38124	6.64324	6.89792	12.1899	9.24105	10.7536	2.43528	2.53119	2.2303	4.01169	0.663455	1.11783	3.75575	4.00788	1.38895	5.24198	4.09217	2.69375	5.1987	3.03442	3.65403	-1.71153	0.0110218	0.0365895	DOWN	1.70772	0.00184478	0.0294945	UP
TRIAE_CS42_3B_TGACv1_234740_AA0832140	FADG3	-	GO:0005623|GO:0016020|GO:0005622|GO:0043231|GO:0005737|GO:0009579|GO:0042651|GO:0009536|GO:0031977|GO:0009507|GO:0009535|GO:0009543|GO:0009534	cell|membrane|intracellular|intracellular membrane-bounded organelle|cytoplasm|thylakoid|thylakoid membrane|plastid|thylakoid lumen|chloroplast|chloroplast thylakoid membrane|chloroplast thylakoid lumen|chloroplast thylakoid	TGACv1_scaffold_234740_3B:128-2645	12.8592	9.55807	14.4342	6.2191	5.1591	3.53186	6.17659	4.65115	12.5224	4.76128	2.84851	5.69958	1.31363	1.474	1.27611	13.1525	8.83703	15.8144	10.3254	8.02853	9.72731	-2.7506	5.74e-07	5.83e-06	DOWN	1.46928	4.19e-05	0.00157227	UP
TRIAE_CS42_3DL_TGACv1_249099_AA0837620	FADG3	Probable galacturonosyltransferase 15 [Source:Projected from Arabidopsis thaliana (AT3G58790) UniProtKB/Swiss-Prot;Acc:Q8L4B0]	GO:0008152|GO:0003824|GO:0005623|GO:0016020|GO:0071704|GO:0005622|GO:0044238|GO:0009058|GO:0012505|GO:0016740|GO:0031090|GO:0016021|GO:0043231|GO:0005737|GO:0016757|GO:0005975|GO:0005794|GO:0071555|GO:0008194|GO:0016051|GO:0016758|GO:0000139|GO:0000271|GO:0047262|GO:0045488|GO:0045489	metabolic process|catalytic activity|cell|membrane|organic substance metabolic process|intracellular|primary metabolic process|biosynthetic process|endomembrane system|transferase activity|organelle membrane|integral component of membrane|intracellular membrane-bounded organelle|cytoplasm|transferase activity, transferring glycosyl groups|carbohydrate metabolic process|Golgi apparatus|cell wall o…	TGACv1_scaffold_249099_3DL:12587-16679	3.29141	3.42988	4.95176	1.82319	1.37043	1.27933	0.575614	0.641327	1.87872	1.37579	0.98772	1.86382	0.324643	0.50755	0.0832234	1.77069	4.26008	4.36075	3.31922	3.59448	5.76662	-2.86394	0.000302731	0.00166345	DOWN	1.46536	5.29e-05	0.00189745	UP
TRIAE_CS42_3DL_TGACv1_249117_AA0838320	FADG3	-	GO:0005215|GO:0051179|GO:0016020|GO:0022857|GO:0016021|GO:0006810|GO:0006811|GO:0055085|GO:0006812|GO:0034220|GO:0008324|GO:0098655	transporter activity|localization|membrane|transmembrane transporter activity|integral component of membrane|transport|ion transport|transmembrane transport|cation transport|ion transmembrane transport|cation transmembrane transporter activity|cation transmembrane transport	TGACv1_scaffold_249117_3DL:28258-39625	5.30532	5.43266	4.12202	7.22231	4.67324	5.16803	4.06283	2.88076	4.12156	2.62005	1.63874	2.17874	2.69782	2.34854	2.19001	3.96274	5.65123	4.35719	3.9063	3.07355	3.80213	-2.11724	0.000169454	0.000994203	DOWN	1.20685	0.000814307	0.0161152	UP
TRIAE_CS42_3DL_TGACv1_249217_AA0841740	FADG3	-	GO:0008152|GO:0003824|GO:0071704|GO:0044237|GO:0044238|GO:0016787|GO:0005975|GO:0016788|GO:0006796|GO:0042578|GO:0016791|GO:0016311	metabolic process|catalytic activity|organic substance metabolic process|cellular metabolic process|primary metabolic process|hydrolase activity|carbohydrate metabolic process|hydrolase activity, acting on ester bonds|phosphate-containing compound metabolic process|phosphoric ester hydrolase activity|phosphatase activity|dephosphorylation	TGACv1_scaffold_249217_3DL:154485-158104	29.31	31.2656	64.6425	19.6336	7.37654	7.4703	11.1345	10.6848	32.604	9.27271	21.9957	20.0167	0.511825	1.46946	0.918444	30.4355	36.1987	40.8968	21.4025	26.6417	38.4691	-3.9527	1.39e-08	1.9e-07	DOWN	1.28783	0.00146647	0.0249102	UP
TRIAE_CS42_3DL_TGACv1_249227_AA0842370	FADG3	-	GO:0050896|GO:0005623|GO:0016020|GO:0005622|GO:0016021|GO:0043231|GO:0009314|GO:0005737|GO:0009579|GO:0006996|GO:0042651|GO:0009416|GO:0009536|GO:0009657|GO:0090391|GO:0009658|GO:0009507|GO:0009535|GO:0010027|GO:0009534|GO:0009515|GO:0010196	response to stimulus|cell|membrane|intracellular|integral component of membrane|intracellular membrane-bounded organelle|response to radiation|cytoplasm|thylakoid|organelle organization|thylakoid membrane|response to light stimulus|plastid|plastid organization|granum assembly|chloroplast organization|chloroplast|chloroplast thylakoid membrane|thylakoid membrane organization|chloroplast thylakoid|…	TGACv1_scaffold_249227_3DL:68616-69750	5.08788	4.34482	14.6922	2.0779	0.116352	0.354004	3.28753	2.52531	6.38883	2.65007	1.61432	4.19543	0.227394	0.0517106	0.0932637	5.86859	5.42534	9.42519	8.09809	6.32499	13.3633	-2.95708	0.00943626	0.0321039	DOWN	1.51182	0.00277028	0.0396463	UP
TRIAE_CS42_3DL_TGACv1_249228_AA0842420	FADG3	-	-	-	TGACv1_scaffold_249228_3DL:148697-151215	32.0342	38.7759	36.626	24.1613	17.7001	20.6909	18.2728	16.925	38.2292	14.2676	16.8078	9.7645	4.74345	8.03755	3.51153	32.413	51.3026	52.9263	23.2323	20.9642	19.3598	-2.19977	0.000549527	0.00281469	DOWN	1.39543	3.11e-05	0.00122364	UP
TRIAE_CS42_3DL_TGACv1_249267_AA0843710	FADG3	-	-	-	TGACv1_scaffold_249267_3DL:128384-133415	2.87452	3.01344	3.59893	2.19052	2.43889	2.02183	2.4074	2.14722	2.42805	1.46764	1.27457	1.68838	0.625598	0.863748	0.504031	2.97226	2.74154	2.88114	2.95174	1.56875	1.46509	-2.05864	0.00506124	0.0190318	DOWN	1.09844	0.00157365	0.0261964	UP
TRIAE_CS42_3DL_TGACv1_249314_AA0845040	FADG3	-	GO:0005488|GO:0016020|GO:0005515|GO:0016021	binding|membrane|protein binding|integral component of membrane	TGACv1_scaffold_249314_3DL:107766-109335	0.944728	0.660281	0.819383	0.447335	0.726424	1.1718	0.200315	0.0940826	0.0519158	0.280085	0.0372392	0.2306	0.0587458	0.233785	0.0301268	0.156313	0.550608	1.12729	0.877326	0.594922	0.463246	-3.21693	0.000417141	0.00220717	DOWN	2.14557	0.0019414	0.0307024	UP
TRIAE_CS42_3DL_TGACv1_249449_AA0849090	FADG3	-	-	-	TGACv1_scaffold_249449_3DL:64597-67015	2.96744	3.32195	3.10301	1.87558	1.45417	1.73293	1.29204	1.78038	2.47744	0.843079	1.10484	1.48751	0.113678	0.452394	0	1.5627	5.23076	3.19938	1.69773	1.94429	2.10734	-4.15888	9.82e-07	9.53e-06	DOWN	1.451	0.00041368	0.00968037	UP
TRIAE_CS42_3DL_TGACv1_249485_AA0849880	FADG3	Photosynthetic NDH subunit of subcomplex B 5, chloroplastic [Source:Projected from Arabidopsis thaliana (AT5G43750) UniProtKB/Swiss-Prot;Acc:Q9FG89]	GO:0050896|GO:0005623|GO:0016020|GO:0005622|GO:0006950|GO:0016021|GO:0043231|GO:0005737|GO:0006979|GO:0009579|GO:0042651|GO:0009536|GO:0009507|GO:0009535|GO:0009534	response to stimulus|cell|membrane|intracellular|response to stress|integral component of membrane|intracellular membrane-bounded organelle|cytoplasm|response to oxidative stress|thylakoid|thylakoid membrane|plastid|chloroplast|chloroplast thylakoid membrane|chloroplast thylakoid	TGACv1_scaffold_249485_3DL:60189-61551	13.891	13.2679	22.8003	5.38989	2.70092	3.50196	7.98491	6.30272	17.4252	5.23658	6.0225	6.31058	0.383896	0.736594	0.393659	15.4486	16.9284	15.8382	10.5844	10.6263	15.4546	-3.30954	5.91e-07	5.99e-06	DOWN	1.50767	6.83e-06	0.000353657	UP
TRIAE_CS42_3DL_TGACv1_249778_AA0856160	FADG3	Laccase [Source:UniProtKB/TrEMBL;Acc:A0A1D5WGD9]	GO:0008152|GO:0003824|GO:0005488|GO:0005576|GO:0016491|GO:0071704|GO:0044237|GO:0048046|GO:0006725|GO:0055114|GO:0016679|GO:0009698|GO:0019748|GO:0043169|GO:0019439|GO:0046872|GO:0016682|GO:0046274|GO:0046914|GO:0052716|GO:0005507	metabolic process|catalytic activity|binding|extracellular region|oxidoreductase activity|organic substance metabolic process|cellular metabolic process|apoplast|cellular aromatic compound metabolic process|oxidation-reduction process|oxidoreductase activity, acting on diphenols and related substances as donors|phenylpropanoid metabolic process|secondary metabolic process|cation binding|aromatic …	TGACv1_scaffold_249778_3DL:35106-38704	26.7172	23.0257	25.7137	12.9105	14.2491	13.6833	11.8259	11.48	24.2169	10.8965	11.4347	13.6703	0.931962	3.33986	0.580211	16.1395	28.5035	30.351	19.9596	16.4039	14.4768	-3.79166	4.14e-09	6.19e-08	DOWN	1.06759	0.000634608	0.0133675	UP
TRIAE_CS42_3DL_TGACv1_249839_AA0857160	FADG3	RING-type E3 ubiquitin transferase [Source:UniProtKB/TrEMBL;Acc:A0A1D5WGM1]	GO:0008152|GO:0003824|GO:0005488|GO:0071704|GO:0044237|GO:0006807|GO:0044238|GO:0005515|GO:0016740|GO:0019538|GO:0004842|GO:0006464|GO:0016567	metabolic process|catalytic activity|binding|organic substance metabolic process|cellular metabolic process|nitrogen compound metabolic process|primary metabolic process|protein binding|transferase activity|protein metabolic process|ubiquitin-protein transferase activity|cellular protein modification process|protein ubiquitination	TGACv1_scaffold_249839_3DL:47278-51815	12.6796	12.609	4.86151	10.9711	11.6539	8.51191	10.5286	1.46429	4.09422	2.2544	2.92227	3.31803	2.67166	3.2797	0.254556	9.95463	15.0694	5.44425	7.94452	2.92104	2.83577	-2.7685	0.000482277	0.00250739	DOWN	1.82753	7.53e-06	0.000384428	UP
TRIAE_CS42_3DL_TGACv1_249940_AA0858870	FADG3	Protein CURVATURE THYLAKOID 1C, chloroplastic [Source:Projected from Arabidopsis thaliana (AT1G52220) UniProtKB/Swiss-Prot;Acc:Q9M812]	GO:0005623|GO:0016020|GO:0005622|GO:0016021|GO:0043231|GO:0005737|GO:0009579|GO:0042651|GO:0009536|GO:0009507|GO:0009535|GO:0009534	cell|membrane|intracellular|integral component of membrane|intracellular membrane-bounded organelle|cytoplasm|thylakoid|thylakoid membrane|plastid|chloroplast|chloroplast thylakoid membrane|chloroplast thylakoid	TGACv1_scaffold_249940_3DL:77777-80805	8.86524	8.34164	9.04405	5.92388	3.98875	4.17498	4.05961	6.31536	9.87002	1.63815	3.23418	2.99692	0.966376	1.12077	0.911644	7.19921	9.74967	7.4176	5.90609	7.56813	7.89302	-3.24855	4.52e-05	0.000305326	DOWN	1.73807	1.09e-06	7.39e-05	UP
TRIAE_CS42_3DL_TGACv1_250163_AA0863380	FADG3	-	GO:0008152|GO:0003824|GO:0005488|GO:0016020|GO:0016491|GO:0016021|GO:0016705|GO:0055114|GO:0004497|GO:0046906|GO:0043169|GO:0020037|GO:0046872|GO:0046914|GO:0005506	metabolic process|catalytic activity|binding|membrane|oxidoreductase activity|integral component of membrane|oxidoreductase activity, acting on paired donors, with incorporation or reduction of molecular oxygen|oxidation-reduction process|monooxygenase activity|tetrapyrrole binding|cation binding|heme binding|metal ion binding|transition metal ion binding|iron ion binding	TGACv1_scaffold_250163_3DL:7807-9595	1.5861	1.41965	1.27579	0.392574	0.417672	0.275912	0.0703319	0.110116	0.774348	0.409646	0.326773	0.101186	0.0257772	0.102583	0	0.205767	0.790727	1.54329	0.769928	0.870146	0.791661	-3.18589	0.00372208	0.0146405	DOWN	2.35379	1.83e-05	0.000792133	UP
TRIAE_CS42_3DL_TGACv1_250224_AA0864530	FADG3	Protein plastid transcriptionally active 16, chloroplastic [Source:Projected from Arabidopsis thaliana (AT3G46780) UniProtKB/Swiss-Prot;Acc:Q9STF2]	GO:0005623|GO:0016020|GO:0009295|GO:0005622|GO:0007623|GO:0042646|GO:0098572|GO:0043231|GO:0005737|GO:0009579|GO:0042644|GO:0042651|GO:0009508|GO:0009526|GO:0009536|GO:0009532|GO:0005694|GO:0009570|GO:0009941|GO:0009507|GO:0009535|GO:0009534	cell|membrane|nucleoid|intracellular|circadian rhythm|plastid nucleoid|stromal side of plastid thylakoid membrane|intracellular membrane-bounded organelle|cytoplasm|thylakoid|chloroplast nucleoid|thylakoid membrane|plastid chromosome|plastid envelope|plastid|plastid stroma|chromosome|chloroplast stroma|chloroplast envelope|chloroplast|chloroplast thylakoid membrane|chloroplast thylakoid	TGACv1_scaffold_250224_3DL:59875-63320	7.65871	6.68658	11.6557	3.69064	1.00229	0.89601	2.16489	1.77254	6.10193	2.02826	2.85698	2.90142	0.193864	0.179099	0.335459	6.33464	6.71095	8.22141	5.02489	5.25168	6.87916	-3.67389	1.29e-05	9.88e-05	DOWN	1.73949	3.66e-07	2.92e-05	UP
TRIAE_CS42_3DL_TGACv1_250295_AA0865510	FADG3	-	GO:0016020|GO:0016021	membrane|integral component of membrane	TGACv1_scaffold_250295_3DL:33757-36185	0.208516	0.239409	0.383355	0.0405522	0.0726598	0.0621699	0.116204	0.159218	0.263471	0	0.0540098	0	0.0426009	0.0363288	0	0.198338	0.9801	0.850177	0.195758	0.287604	0.618818	-3.20517	0.00740053	0.0261929	DOWN	3.94404	0.000468582	0.0106364	UP
TRIAE_CS42_3DL_TGACv1_250393_AA0867430	FADG3	-	GO:0032991|GO:0005623|GO:0016020|GO:0043234|GO:0005622|GO:0098807|GO:0043231|GO:0005737|GO:0009579|GO:0042651|GO:0009536|GO:0009507|GO:0009535|GO:0009534	macromolecular complex|cell|membrane|protein complex|intracellular|chloroplast thylakoid membrane protein complex|intracellular membrane-bounded organelle|cytoplasm|thylakoid|thylakoid membrane|plastid|chloroplast|chloroplast thylakoid membrane|chloroplast thylakoid	TGACv1_scaffold_250393_3DL:30888-34787	27.6276	25.6623	26.2735	17.4674	7.86992	7.61191	5.67849	6.14478	16.8223	5.90005	12.3376	9.26488	1.53807	1.86944	1.19646	18.0621	28.3811	23.6114	10.1141	15.2178	14.8577	-3.36886	3.7e-09	5.6e-08	DOWN	1.53254	7.79e-06	0.000395201	UP
TRIAE_CS42_3DL_TGACv1_250579_AA0870620	FADG3	Sodium/pyruvate cotransporter BASS2, chloroplastic [Source:Projected from Arabidopsis thaliana (AT2G26900) UniProtKB/Swiss-Prot;Acc:Q1EBV7]	GO:0016020|GO:0016021	membrane|integral component of membrane	TGACv1_scaffold_250579_3DL:9805-16430	8.04379	7.91401	13.1411	4.86156	4.54587	3.69105	5.95159	6.30099	12.3765	3.78255	2.38873	3.23615	0.768591	1.19811	1.37286	12.3355	12.8026	13.0168	8.14593	4.75377	4.15708	-3.75223	4.25e-06	3.61e-05	DOWN	1.62909	3.64e-06	0.000209847	UP
TRIAE_CS42_3DL_TGACv1_250627_AA0871280	FADG3	-	GO:0008152|GO:0003824|GO:0071704|GO:0044237|GO:0044238|GO:0016787|GO:0005975|GO:0016788|GO:0006796|GO:0042578|GO:0016791|GO:0016311|GO:0019203|GO:0050308|GO:0042132	metabolic process|catalytic activity|organic substance metabolic process|cellular metabolic process|primary metabolic process|hydrolase activity|carbohydrate metabolic process|hydrolase activity, acting on ester bonds|phosphate-containing compound metabolic process|phosphoric ester hydrolase activity|phosphatase activity|dephosphorylation|carbohydrate phosphatase activity|sugar-phosphatase activi…	TGACv1_scaffold_250627_3DL:37126-40483	5.61316	5.88992	26.1672	5.17916	1.54037	1.01981	2.18985	1.92876	8.70828	4.03998	3.3923	5.05533	0.535189	0.646558	0.228663	9.55219	9.50076	11.5022	10.247	4.96817	13.2529	-2.16069	0.0155368	0.0485496	DOWN	1.59293	0.0021388	0.0329866	UP
TRIAE_CS42_3DL_TGACv1_251052_AA0876750	FADG3	-	GO:0032991|GO:0005198|GO:0008152|GO:0005623|GO:1990904|GO:0071704|GO:0003735|GO:0044237|GO:0005622|GO:0006807|GO:0044238|GO:0009058|GO:0019538|GO:0005737|GO:0030529|GO:0044249|GO:0005840|GO:0006412|GO:0043043	macromolecular complex|structural molecule activity|metabolic process|cell|ribonucleoprotein complex|organic substance metabolic process|structural constituent of ribosome|cellular metabolic process|intracellular|nitrogen compound metabolic process|primary metabolic process|biosynthetic process|protein metabolic process|cytoplasm|intracellular ribonucleoprotein complex|cellular biosynthetic proce…	TGACv1_scaffold_251052_3DL:46186-48865	4.59099	4.09345	9.99376	8.05646	3.21529	4.19266	2.79854	1.34199	5.82377	1.38584	1.5932	2.61778	0.897687	0.787393	0.631196	5.83451	5.11405	5.70916	3.80092	3.42853	4.87523	-2.20475	0.000976996	0.00463669	DOWN	1.73868	3.28e-05	0.00127724	UP
TRIAE_CS42_3DL_TGACv1_251216_AA0878910	FADG3	Plastidial pyruvate kinase 2 [Source:Projected from Arabidopsis thaliana (AT5G52920) UniProtKB/Swiss-Prot;Acc:Q9FLW9]	GO:0050896|GO:0008152|GO:0022414|GO:0003824|GO:0005488|GO:0032502|GO:0005623|GO:0000003|GO:0071704|GO:0048609|GO:0032504|GO:0044237|GO:0005622|GO:0006807|GO:0044238|GO:0009058|GO:0016740|GO:0006725|GO:0043231|GO:0005737|GO:0009791|GO:0007275|GO:0048608|GO:0048316|GO:0005975|GO:0016772|GO:0006139|GO:0044249|GO:1901135|GO:0006629|GO:0048731|GO:0043169|GO:0010431|GO:0016301|GO:0006796|GO:0016773|GO:…	response to stimulus|metabolic process|reproductive process|catalytic activity|binding|developmental process|cell|reproduction|organic substance metabolic process|multicellular organismal reproductive process|multicellular organism reproduction|cellular metabolic process|intracellular|nitrogen compound metabolic process|primary metabolic process|biosynthetic process|transferase activity|cellular …	TGACv1_scaffold_251216_3DL:19296-26730	3.11228	3.21884	3.89677	2.95593	3.50163	3.32382	1.97657	1.75013	3.643	1.49883	1.70591	1.65927	0.983383	1.25546	1.04374	2.6623	2.91075	3.33707	2.29904	2.23631	2.37716	-2.57296	0.000111584	0.000686558	DOWN	1.07229	0.000864385	0.0168569	UP
TRIAE_CS42_3DL_TGACv1_251482_AA0881880	FADG3	-	-	-	TGACv1_scaffold_251482_3DL:8947-11647	327.237	312.367	266.283	167.374	169.386	174.763	188.965	251.308	285.332	171.895	129.265	135.156	20.9591	38.6362	19.6468	258.344	478.988	453.735	205.971	227.98	156.217	-3.58377	4.88e-15	1.63e-13	DOWN	1.05396	0.00128173	0.0225293	UP
TRIAE_CS42_3DL_TGACv1_251577_AA0882650	FADG3	-	GO:0008152|GO:0003824|GO:0005488|GO:0016020|GO:0071704|GO:0044237|GO:0036094|GO:0006807|GO:0044238|GO:0097367|GO:0005515|GO:0016740|GO:0016021|GO:0000166|GO:0019538|GO:0016772|GO:0016301|GO:0006796|GO:0016773|GO:0017076|GO:0005524|GO:0006464|GO:0016310|GO:0032559|GO:0004672|GO:0006468	metabolic process|catalytic activity|binding|membrane|organic substance metabolic process|cellular metabolic process|small molecule binding|nitrogen compound metabolic process|primary metabolic process|carbohydrate derivative binding|protein binding|transferase activity|integral component of membrane|nucleotide binding|protein metabolic process|transferase activity, transferring phosphorus-contai…	TGACv1_scaffold_251577_3DL:15291-20598	0.734643	0.624679	0.739937	0.463812	0.415541	0.296326	0.249226	0.154465	0.235437	0.153259	0.328158	0.321295	0.091363	0.0735833	0.0234222	0.587452	0.622799	0.455828	0.463564	0.483177	0.480288	-3.64902	2.76e-08	3.58e-07	DOWN	1.38693	0.000841062	0.0165023	UP
TRIAE_CS42_3DL_TGACv1_251644_AA0883460	FADG3	-	GO:0003824|GO:0005623|GO:0005622|GO:0016829|GO:0016787|GO:0043231|GO:0005737|GO:0016830|GO:0016831|GO:0009536|GO:0009507	catalytic activity|cell|intracellular|lyase activity|hydrolase activity|intracellular membrane-bounded organelle|cytoplasm|carbon-carbon lyase activity|carboxy-lyase activity|plastid|chloroplast	TGACv1_scaffold_251644_3DL:14506-18037	1.01524	1.14238	2.11672	0.773985	0.693425	0.649903	0.316855	0.21707	1.23154	0.338429	0.55222	0.199502	0.23232	0.396231	0.119105	0.77262	1.08879	1.69405	0.533773	1.01949	0.867765	-2.32836	0.0100671	0.0338917	DOWN	1.97117	0.000334928	0.00821494	UP
TRIAE_CS42_3DL_TGACv1_252280_AA0889050	FADG3	-	GO:0016020|GO:0016021	membrane|integral component of membrane	TGACv1_scaffold_252280_3DL:19766-22747	1.43492	1.48278	1.2927	0.055814	0.100005	0.342301	0.119943	0	0.751152	0.186377	0.111505	0	0	0.0166671	0	0.702024	1.14915	0.450055	1.01037	0.277104	0.219016	-6.82703	8.23e-07	8.11e-06	DOWN	3.82114	1.27e-08	1.55e-06	UP
TRIAE_CS42_3DL_TGACv1_252315_AA0889280	FADG3	-	GO:0005215|GO:0051179|GO:0016020|GO:0022857|GO:0016021|GO:0006810|GO:0006811|GO:0071705|GO:0055085|GO:0015711|GO:0034220|GO:0006865|GO:0008509|GO:0006820|GO:0098656|GO:1905039|GO:0003333|GO:0015171	transporter activity|localization|membrane|transmembrane transporter activity|integral component of membrane|transport|ion transport|nitrogen compound transport|transmembrane transport|organic anion transport|ion transmembrane transport|amino acid transport|anion transmembrane transporter activity|anion transport|anion transmembrane transport|carboxylic acid transmembrane transport|amino acid tra…	TGACv1_scaffold_252315_3DL:15172-19475	8.44876	7.98578	10.8938	2.36924	2.5086	2.24578	12.5301	10.1241	11.4954	5.15429	1.34821	2.10964	0.429928	0.887631	0.348044	15.1713	5.63013	4.27263	11.1257	5.37738	2.70462	-2.59589	0.000164188	0.000966667	DOWN	1.66596	0.000235908	0.00628217	UP
TRIAE_CS42_3DL_TGACv1_252400_AA0889820	FADG3	-	GO:0016020|GO:0016021	membrane|integral component of membrane	TGACv1_scaffold_252400_3DL:10296-15119	3.09449	3.15862	2.8077	1.51655	1.11339	1.05503	0.845078	1.84307	3.04992	1.35978	1.23428	1.49845	0.199155	0.213865	0.0226963	1.58963	2.41351	3.32907	1.24563	3.64524	3.74698	-4.15599	5.88e-10	1.01e-08	DOWN	1.14665	0.00105862	0.0196423	UP
TRIAE_CS42_3DL_TGACv1_252407_AA0889910	FADG3	-	GO:0005215|GO:0051179|GO:0005488|GO:0016020|GO:0022857|GO:0005515|GO:0016021|GO:0006810|GO:0006811|GO:0043269|GO:0071805|GO:0015267|GO:0055085|GO:0034765|GO:0006812|GO:0034220|GO:0008324|GO:0005216|GO:0030001|GO:0005244|GO:0098655|GO:0046873|GO:0022843|GO:0006813|GO:0005267|GO:0005249|GO:0015079	transporter activity|localization|binding|membrane|transmembrane transporter activity|protein binding|integral component of membrane|transport|ion transport|regulation of ion transport|potassium ion transmembrane transport|channel activity|transmembrane transport|regulation of ion transmembrane transport|cation transport|ion transmembrane transport|cation transmembrane transporter activity|ion ch…	TGACv1_scaffold_252407_3DL:15757-23195	37.5352	36.5607	34.4185	14.9875	14.1535	16.0277	23.4857	18.5202	29.5193	19.9588	15.8421	18.3454	2.99965	3.97127	1.46874	34.3121	32.1402	43.5149	25.3379	22.1153	18.9968	-3.20881	5.99e-10	1.03e-08	DOWN	1.00295	0.0015637	0.0260852	UP
TRIAE_CS42_3DL_TGACv1_252635_AA0891150	FADG3	-	GO:0005623|GO:0016020|GO:0005622|GO:0016021|GO:0043231|GO:0005737|GO:0009536|GO:0009507	cell|membrane|intracellular|integral component of membrane|intracellular membrane-bounded organelle|cytoplasm|plastid|chloroplast	TGACv1_scaffold_252635_3DL:21014-24381	21.8741	19.996	70.9498	24.3119	4.77694	4.42203	8.649	12.339	25.2431	10.8988	10.8078	17.1141	0.81028	0.721025	0.722499	29.1975	40.1658	27.5278	27.4801	30.4916	59.7709	-3.32813	5.97e-06	4.91e-05	DOWN	1.53912	0.00083645	0.0164355	UP
TRIAE_CS42_3DL_TGACv1_252817_AA0892160	FADG3	-	GO:0003824|GO:0005488|GO:0036094|GO:0097367|GO:0016740|GO:0000166|GO:0017076|GO:0005524|GO:0032559	catalytic activity|binding|small molecule binding|carbohydrate derivative binding|transferase activity|nucleotide binding|purine nucleotide binding|ATP binding|adenyl ribonucleotide binding	TGACv1_scaffold_252817_3DL:20665-24645	28.2692	33.3454	36.1791	10.5873	9.48543	10.1422	14.5243	20.6705	24.817	12.4296	20.2782	12.9528	1.48905	3.00141	1.08732	23.3505	38.3724	34.3577	20.1645	24.7974	26.1616	-3.38252	3.59e-11	7.43e-10	DOWN	1.09879	0.000809821	0.0160553	UP
TRIAE_CS42_3DS_TGACv1_271589_AA0903120	FADG3	Magnesium-protoporphyrin IX monomethyl ester [oxidative] cyclase, chloroplastic [Source:Projected from Arabidopsis thaliana (AT3G56940) UniProtKB/Swiss-Prot;Acc:Q9M591]	GO:0008152|GO:0003824|GO:0005488|GO:0005623|GO:0016020|GO:0016491|GO:0071704|GO:0044237|GO:0005622|GO:0006807|GO:0009058|GO:0031090|GO:0015979|GO:0019866|GO:0006725|GO:0016705|GO:0055114|GO:0043231|GO:0004497|GO:0005737|GO:0044249|GO:0009579|GO:0015995|GO:0006996|GO:0042651|GO:0043169|GO:0009526|GO:0031969|GO:0051188|GO:0046872|GO:0046148|GO:0009536|GO:0009657|GO:0006778|GO:0016709|GO:0009528|GO:…	metabolic process|catalytic activity|binding|cell|membrane|oxidoreductase activity|organic substance metabolic process|cellular metabolic process|intracellular|nitrogen compound metabolic process|biosynthetic process|organelle membrane|photosynthesis|organelle inner membrane|cellular aromatic compound metabolic process|oxidoreductase activity, acting on paired donors, with incorporation or reduct…	TGACv1_scaffold_271589_3DS:76811-79372	12.8648	12.5689	13.01	3.60708	1.95771	2.31585	6.79164	4.66836	8.95557	4.61396	3.68054	2.79959	0.843993	1.01242	0.951972	7.63477	11.8806	15.1719	8.53218	9.28772	7.671	-3.68244	0.00043279	0.00228103	DOWN	1.79295	1.08e-07	1.01e-05	UP
TRIAE_CS42_3DS_TGACv1_271686_AA0905540	FADG3	Very-long-chain (3R)-3-hydroxyacyl-CoA dehydratase [Source:UniProtKB/TrEMBL;Acc:A0A1D5WQZ9]	GO:0008152|GO:0003824|GO:0005623|GO:0016020|GO:0005789|GO:0071704|GO:0044237|GO:0005622|GO:0042175|GO:0016829|GO:0044238|GO:0009058|GO:0012505|GO:0016021|GO:0043231|GO:0005737|GO:0044249|GO:0006629|GO:0005783|GO:0008610|GO:0016836|GO:0006631|GO:0102343|GO:0019752|GO:0102344|GO:0006633|GO:0102345	metabolic process|catalytic activity|cell|membrane|endoplasmic reticulum membrane|organic substance metabolic process|cellular metabolic process|intracellular|nuclear outer membrane-endoplasmic reticulum membrane network|lyase activity|primary metabolic process|biosynthetic process|endomembrane system|integral component of membrane|intracellular membrane-bounded organelle|cytoplasm|cellular biosy…	TGACv1_scaffold_271686_3DS:113747-116375	12.6393	15.3146	19.2242	7.29963	8.61281	6.96227	3.78225	1.53541	8.59038	3.84481	4.51365	3.29268	0.924364	1.73226	1.01806	7.87911	11.5523	18.1319	7.11868	13.1747	16.5956	-3.46458	8.66e-13	2.23e-11	DOWN	2.01765	9.66e-10	1.55e-07	UP
TRIAE_CS42_3DS_TGACv1_271794_AA0908170	FADG3	-	GO:0008152|GO:0003824|GO:0005488|GO:0016020|GO:0016491|GO:0016021|GO:0016705|GO:0055114|GO:0004497|GO:0046906|GO:0043169|GO:0020037|GO:0046872|GO:0046914|GO:0005506	metabolic process|catalytic activity|binding|membrane|oxidoreductase activity|integral component of membrane|oxidoreductase activity, acting on paired donors, with incorporation or reduction of molecular oxygen|oxidation-reduction process|monooxygenase activity|tetrapyrrole binding|cation binding|heme binding|metal ion binding|transition metal ion binding|iron ion binding	TGACv1_scaffold_271794_3DS:54036-55955	131.229	129.2	228.089	21.3076	24.0878	25.4272	40.4575	40.523	106.167	67.256	99.1698	69.6775	1.03279	2.3623	0.985142	100.968	114.611	171.195	130.07	200.327	210.509	-5.01736	2.29e-13	6.28e-12	DOWN	1.04899	0.00242515	0.0360275	UP
TRIAE_CS42_3DS_TGACv1_271805_AA0908390	FADG3	-	GO:0005488|GO:0003676|GO:0003723	binding|nucleic acid binding|RNA binding	TGACv1_scaffold_271805_3DS:111014-115605	2.41048	2.46816	3.05979	1.25867	1.1478	1.44746	2.02895	1.46241	2.98328	1.40094	0.748347	1.36721	0.472253	0.510116	0.29055	2.73283	3.33998	1.30495	2.46848	1.65791	1.52877	-1.944	0.0157797	0.0491771	DOWN	1.17471	0.00276106	0.0395516	UP
TRIAE_CS42_3DS_TGACv1_272006_AA0913010	FADG3	-	GO:0003824	catalytic activity	TGACv1_scaffold_272006_3DS:23346-26716	14.5285	14.7093	12.8932	7.58654	6.268	5.73343	7.4868	9.86849	9.45299	6.83419	4.48183	4.20009	0.961385	1.85127	0.572415	11.7992	11.8916	12.759	8.37231	7.9562	7.20767	-3.30824	2.02e-10	3.72e-09	DOWN	1.44112	2.14e-05	0.000901105	UP
TRIAE_CS42_3DS_TGACv1_272073_AA0914170	FADG3	-	GO:0005623|GO:0016020|GO:0005622|GO:0043231|GO:0005737|GO:0009579|GO:0042651|GO:0009536|GO:0031977|GO:0009507|GO:0009535|GO:0009543|GO:0009534	cell|membrane|intracellular|intracellular membrane-bounded organelle|cytoplasm|thylakoid|thylakoid membrane|plastid|thylakoid lumen|chloroplast|chloroplast thylakoid membrane|chloroplast thylakoid lumen|chloroplast thylakoid	TGACv1_scaffold_272073_3DS:30786-33178	4.58063	4.17793	12.4859	2.41724	1.47516	1.07432	1.95768	0.746686	7.77155	1.94966	1.81962	2.13102	0.220824	0.146465	0.188697	7.0993	4.32782	7.9099	4.9468	4.07499	6.20146	-3.75123	3.8e-07	3.99e-06	DOWN	1.84823	3.4e-05	0.00131509	UP
TRIAE_CS42_3DS_TGACv1_272158_AA0915840	FADG3	-	-	-	TGACv1_scaffold_272158_3DS:17286-18524	7.0258	5.78452	20.2897	2.68273	1.14951	1.11285	4.0669	5.67017	12.9557	4.11115	2.69263	4.9707	0.163385	0.673429	0.209422	8.15068	10.7897	9.02948	9.29092	4.4674	9.32366	-3.09697	0.0125569	0.0407789	DOWN	1.49117	0.00139297	0.0239155	UP
TRIAE_CS42_3DS_TGACv1_272591_AA0922750	FADG3	-	GO:0050896|GO:0008152|GO:0003824|GO:0071704|GO:0044237|GO:0006955|GO:0016874|GO:0006950|GO:0007154|GO:0051716|GO:0007165|GO:0009607|GO:0006952|GO:0009864|GO:0009617|GO:0031349|GO:0010033|GO:0009725|GO:0050776|GO:0045087|GO:0016879|GO:0009611|GO:0009755|GO:0016881|GO:0009753|GO:0009682|GO:0031347|GO:0042742|GO:0009867|GO:0045088|GO:0071395|GO:0080123|GO:0019752|GO:0009694	response to stimulus|metabolic process|catalytic activity|organic substance metabolic process|cellular metabolic process|immune response|ligase activity|response to stress|cell communication|cellular response to stimulus|signal transduction|response to biotic stimulus|defense response|induced systemic resistance, jasmonic acid mediated signaling pathway|response to bacterium|positive regulation o…	TGACv1_scaffold_272591_3DS:35940-41409	2.02377	2.20919	2.19639	1.4392	1.23415	0.945766	1.59085	1.72986	2.70989	1.21287	0.438122	0.784314	0.129599	0.466631	0.310077	2.41369	1.69328	1.95636	2.00991	1.66242	0.968149	-2.25497	0.00364378	0.0143849	DOWN	1.40057	0.00149699	0.0252388	UP
TRIAE_CS42_3DS_TGACv1_272881_AA0926070	FADG3	Auxin-responsive protein [Source:UniProtKB/TrEMBL;Acc:A0A1D5WVD4]	GO:0050896|GO:0008152|GO:0005488|GO:0005623|GO:0071704|GO:0044237|GO:0005622|GO:0007154|GO:0006807|GO:0051716|GO:0044238|GO:0009058|GO:0007165|GO:0005515|GO:0006725|GO:0043231|GO:0010033|GO:0009725|GO:0006139|GO:0044249|GO:0009755|GO:0005634|GO:0016070|GO:0009733|GO:0010468|GO:0051252|GO:0009734|GO:0006351|GO:0071365|GO:0006355|GO:2001141|GO:1903506	response to stimulus|metabolic process|binding|cell|organic substance metabolic process|cellular metabolic process|intracellular|cell communication|nitrogen compound metabolic process|cellular response to stimulus|primary metabolic process|biosynthetic process|signal transduction|protein binding|cellular aromatic compound metabolic process|intracellular membrane-bounded organelle|response to orga…	TGACv1_scaffold_272881_3DS:19346-25246	125.768	117.019	152.049	73.7805	76.8691	76.0452	62.1146	47.2604	117.429	53.7222	45.1079	36.3119	12.9637	17.1008	8.41198	121.887	110.176	137.13	100.214	95.2248	67.1125	-2.93958	1.01e-09	1.67e-08	DOWN	1.54678	3.05e-06	0.000180451	UP
TRIAE_CS42_3DS_TGACv1_272959_AA0926990	FADG3	Inner membrane protein ALBINO3, chloroplastic [Source:Projected from Arabidopsis thaliana (AT2G28800) UniProtKB/Swiss-Prot;Acc:Q8LBP4]	GO:0051179|GO:0016020|GO:0016021|GO:0051205|GO:0034613	localization|membrane|integral component of membrane|protein insertion into membrane|cellular protein localization	TGACv1_scaffold_272959_3DS:20526-24800	16.5055	14.6292	24.1811	12.3671	9.28969	8.67018	14.762	13.0269	19.97	9.31686	7.71786	8.72184	2.37927	2.86443	2.20052	23.4592	19.0414	17.2955	18.8917	14.2362	16.3025	-2.26588	4.94e-05	0.000331385	DOWN	1.10275	0.000770037	0.0154658	UP
TRIAE_CS42_3DS_TGACv1_273470_AA0931470	FADG3	-	GO:0032991|GO:0008152|GO:0005623|GO:0016020|GO:0044237|GO:0043234|GO:0005622|GO:0015979|GO:0009538|GO:0016021|GO:0009521|GO:0009579|GO:0009522	macromolecular complex|metabolic process|cell|membrane|cellular metabolic process|protein complex|intracellular|photosynthesis|photosystem I reaction center|integral component of membrane|photosystem|thylakoid|photosystem I	TGACv1_scaffold_273470_3DS:26806-27984	264.229	248.719	235.29	69.9322	32.2697	36.0816	67.6363	97.6093	157.282	59.7003	82.4054	55.1148	6.88578	10.9179	7.70843	129.502	310.271	248.165	120.323	151.148	111.058	-3.54962	1.78e-07	2e-06	DOWN	1.92369	7.2e-09	9.4e-07	UP
TRIAE_CS42_3DS_TGACv1_274069_AA0934580	FADG3	Very-long-chain enoyl-CoA reductase [Source:Projected from Arabidopsis thaliana (AT3G55360) UniProtKB/Swiss-Prot;Acc:Q9M2U2]	GO:0008152|GO:0003824|GO:0032502|GO:0005623|GO:0016020|GO:0005886|GO:0016491|GO:0005789|GO:0071704|GO:0044237|GO:0005622|GO:0042175|GO:0006807|GO:0071944|GO:0044238|GO:0009058|GO:0012505|GO:0009653|GO:0016740|GO:0016746|GO:0016021|GO:0090626|GO:0055114|GO:0043231|GO:0005737|GO:0007275|GO:0042335|GO:0006629|GO:0005783|GO:0016627|GO:0006665|GO:0016747|GO:0000902|GO:0030154|GO:0010090|GO:1905499|GO:…	metabolic process|catalytic activity|developmental process|cell|membrane|plasma membrane|oxidoreductase activity|endoplasmic reticulum membrane|organic substance metabolic process|cellular metabolic process|intracellular|nuclear outer membrane-endoplasmic reticulum membrane network|nitrogen compound metabolic process|cell periphery|primary metabolic process|biosynthetic process|endomembrane syste…	TGACv1_scaffold_274069_3DS:11674-15587	105.906	100.855	114.96	24.253	26.5479	22.0185	32.8938	33.0263	63.1216	33.5163	55.6463	37.9786	7.0889	9.17896	6.46705	57.354	89.7684	109.559	60.9758	84.8175	106.751	-2.62423	1.99e-08	2.64e-07	DOWN	1.33938	4.56e-05	0.00168836	UP
TRIAE_CS42_3DS_TGACv1_274339_AA0935530	FADG3	-	-	-	TGACv1_scaffold_274339_3DS:9356-12315	0.771069	0.788732	1.10512	0.548695	0.170987	0.365808	0.58111	0.347923	1.1293	0.212426	0.158874	0.368941	0	0.0712426	0.025706	1.00024	0.72613	0.692546	0.662228	0.406077	0.769718	-3.24844	0.00413131	0.0160102	DOWN	1.84803	0.0011971	0.0213616	UP
TRIAE_CS42_4AL_TGACv1_288311_AA0944400	FADG3	Phosphomethylpyrimidine synthase, chloroplastic [Source:Projected from Arabidopsis thaliana (AT2G29630) UniProtKB/Swiss-Prot;Acc:O82392]	GO:0050896|GO:0008152|GO:0003824|GO:0005488|GO:0005623|GO:0071704|GO:0044237|GO:0005622|GO:0016829|GO:0006807|GO:0009058|GO:0005515|GO:0016787|GO:0016817|GO:0019904|GO:0006725|GO:0007584|GO:0043231|GO:1901698|GO:0005737|GO:0010033|GO:0016830|GO:0044249|GO:0009991|GO:0006790|GO:0051536|GO:0006772|GO:0009536|GO:0009532|GO:0016818|GO:0009228|GO:0009570|GO:0010266|GO:0016462|GO:0009507|GO:0019144|GO:…	response to stimulus|metabolic process|catalytic activity|binding|cell|organic substance metabolic process|cellular metabolic process|intracellular|lyase activity|nitrogen compound metabolic process|biosynthetic process|protein binding|hydrolase activity|hydrolase activity, acting on acid anhydrides|protein domain specific binding|cellular aromatic compound metabolic process|response to nutrient|…	TGACv1_scaffold_288311_4AL:125222-132705	45.2063	42.7479	65.4259	15.9607	13.2432	16.33	18.8069	5.29124	63.1287	16.3433	36.5869	12.7218	0.221213	1.24086	0.105855	51.9699	30.838	113.22	25.633	46.2377	36.809	-4.86448	7.14e-10	1.21e-08	DOWN	1.2242	0.00217504	0.0333676	UP
TRIAE_CS42_4AL_TGACv1_288349_AA0945810	FADG3	-	-	-	TGACv1_scaffold_288349_4AL:36038-38643	4.90877	5.62204	7.14673	3.13243	2.76899	2.9886	2.93241	3.3266	7.05553	1.39463	2.16934	1.16266	0.614288	0.623627	0.584913	5.77868	12.1139	8.35243	3.83088	4.1472	3.86056	-3.81662	3.13e-05	0.000219146	DOWN	1.90303	1.37e-06	9.1e-05	UP
TRIAE_CS42_4AL_TGACv1_288542_AA0951670	FADG3	-	GO:0005623|GO:0005622|GO:0043231|GO:0005737|GO:0009536|GO:0009507	cell|intracellular|intracellular membrane-bounded organelle|cytoplasm|plastid|chloroplast	TGACv1_scaffold_288542_4AL:18626-21530	2.87023	4.22111	5.42307	2.20311	3.12829	2.33706	3.27592	4.24351	5.24729	1.11041	1.99298	1.9286	0.34936	0.769636	0.537353	3.1952	4.09323	3.28493	3.86293	4.00965	4.20477	-3.64982	7.11e-07	7.09e-06	DOWN	1.31439	0.00169603	0.0276969	UP
TRIAE_CS42_4AL_TGACv1_288542_AA0951680	FADG3	-	GO:0005488	binding	TGACv1_scaffold_288542_4AL:22246-34481	1.4085	1.14822	1.74798	2.46527	2.93266	3.23412	1.37373	1.29062	3.10186	0.640267	0.76609	0.564836	0.776985	0.908	0.590163	1.51216	1.07894	3.35745	1.22318	0.815987	1.9348	-2.72185	3.19e-05	0.000223045	DOWN	1.12684	0.00271289	0.0390234	UP
TRIAE_CS42_4AL_TGACv1_288691_AA0955730	FADG3	Plastocyanin [Source:UniProtKB/TrEMBL;Acc:W5DL22]	GO:0009055|GO:0008152|GO:0005488|GO:0005623|GO:0016020|GO:0044237|GO:0005622|GO:0055114|GO:0043231|GO:0005737|GO:0022900|GO:0009579|GO:0042651|GO:0043169|GO:0046872|GO:0009536|GO:0046914|GO:0009507|GO:0009535|GO:0009534|GO:0005507	electron carrier activity|metabolic process|binding|cell|membrane|cellular metabolic process|intracellular|oxidation-reduction process|intracellular membrane-bounded organelle|cytoplasm|electron transport chain|thylakoid|thylakoid membrane|cation binding|metal ion binding|plastid|transition metal ion binding|chloroplast|chloroplast thylakoid membrane|chloroplast thylakoid|copper ion binding	TGACv1_scaffold_288691_4AL:65126-66016	157.495	175.33	224.491	22.9084	7.45935	8.20885	46.7319	58.1411	131.697	44.5808	37.2678	46.0193	1.81149	1.9126	2.81281	128.066	192.639	173.13	97.6894	109.23	115.521	-4.01482	8.89e-06	7.05e-05	DOWN	2.12384	1.53e-10	3e-08	UP
TRIAE_CS42_4AL_TGACv1_288725_AA0956500	FADG3	-	GO:0008152|GO:0003824|GO:0005488|GO:0036094|GO:0016740|GO:0005542	metabolic process|catalytic activity|binding|small molecule binding|transferase activity|folic acid binding	TGACv1_scaffold_288725_4AL:46009-47235	0.575773	0.647909	1.5562	0.117583	0	0.16025	0.224627	0.527626	0.5093	0.218126	0	0	0	0	0	0.492953	0.84203	0.44246	0.851416	1.1119	3.00756	#NAME?	0.0123612	0.0402596	DOWN	3.67179	0.000458632	0.010457	UP
TRIAE_CS42_4AL_TGACv1_288889_AA0960680	FADG3	-	GO:0008152|GO:0005488|GO:0016020|GO:0071704|GO:0044237|GO:0003700|GO:0006807|GO:0044238|GO:0009058|GO:0016021|GO:0006725|GO:0003676|GO:0006139|GO:0044249|GO:0016070|GO:0003677|GO:0010468|GO:0051252|GO:0043565|GO:0006351|GO:0006355|GO:2001141|GO:1903506	metabolic process|binding|membrane|organic substance metabolic process|cellular metabolic process|transcription factor activity, sequence-specific DNA binding|nitrogen compound metabolic process|primary metabolic process|biosynthetic process|integral component of membrane|cellular aromatic compound metabolic process|nucleic acid binding|nucleobase-containing compound metabolic process|cellular bi…	TGACv1_scaffold_288889_4AL:55486-62165	1.11309	1.03439	1.5892	0.816828	0.540907	0.774481	1.78108	0.664007	1.30757	0.592939	0.299549	0.414986	0.124368	0.14848	0.0382601	1.96882	1.69558	1.66102	1.61446	0.537372	0.670995	-3.44151	2.56e-06	2.28e-05	DOWN	1.51498	0.000360294	0.00867543	UP
TRIAE_CS42_4AL_TGACv1_288984_AA0962690	FADG3	-	GO:0008152|GO:0003824|GO:0005488|GO:0016491|GO:0055114|GO:0043169|GO:0046872|GO:0046914|GO:0005507	metabolic process|catalytic activity|binding|oxidoreductase activity|oxidation-reduction process|cation binding|metal ion binding|transition metal ion binding|copper ion binding	TGACv1_scaffold_288984_4AL:23187-28315	2.43499	1.60684	1.18755	1.18637	1.32862	0.927399	1.12495	0.626302	1.08499	0.718503	0.882955	0.503653	0.256604	0.45849	0.112773	0.487647	0.749661	1.09736	0.905421	0.668208	1.12582	-2.70468	1.26e-05	9.63e-05	DOWN	1.31274	0.00278707	0.0397958	UP
TRIAE_CS42_4AL_TGACv1_289052_AA0964110	FADG3	-	GO:0008152|GO:0003824|GO:0016787	metabolic process|catalytic activity|hydrolase activity	TGACv1_scaffold_289052_4AL:45966-47811	1.04482	0.910567	1.18266	0.291319	0.330093	0.280283	0.196434	0.499836	0.723736	0.333792	0.55916	0.353367	0.027005	0.0972337	0	0.455047	0.843734	1.11932	0.506715	1.27623	1.68862	-3.31917	0.000969588	0.0046082	DOWN	1.33219	0.000391448	0.00925625	UP
TRIAE_CS42_4AL_TGACv1_289347_AA0969500	FADG3	-	GO:0016020|GO:0016021	membrane|integral component of membrane	TGACv1_scaffold_289347_4AL:43757-46922	24.5403	24.056	29.5398	10.3372	5.67389	6.55947	11.6432	17.517	27.3854	8.70863	11.4913	11.7635	1.10888	1.9613	1.2634	22.3615	32.306	30.8303	14.5586	16.2323	21.0675	-3.76602	7.54e-09	1.08e-07	DOWN	1.28957	4.51e-05	0.00167187	UP
TRIAE_CS42_4AL_TGACv1_289363_AA0969730	FADG3	-	GO:0008152|GO:0071704|GO:0044237|GO:0006807|GO:0044238|GO:0006725|GO:0006139|GO:0042254|GO:0016070|GO:0006396|GO:0006364|GO:0034470|GO:0016072	metabolic process|organic substance metabolic process|cellular metabolic process|nitrogen compound metabolic process|primary metabolic process|cellular aromatic compound metabolic process|nucleobase-containing compound metabolic process|ribosome biogenesis|RNA metabolic process|RNA processing|rRNA processing|ncRNA processing|rRNA metabolic process	TGACv1_scaffold_289363_4AL:46276-48940	3.82852	2.76933	4.16079	1.70832	1.29707	1.42075	1.5766	1.65661	3.09071	1.80478	1.38825	1.67179	0.334611	0.415049	0.374304	3.43965	3.88806	4.52967	4.01872	4.1895	4.41862	-2.98188	6.26e-05	0.000409818	DOWN	1.14504	0.00210541	0.0325517	UP
TRIAE_CS42_4AL_TGACv1_289414_AA0970590	FADG3	-	GO:0005488|GO:0003676	binding|nucleic acid binding	TGACv1_scaffold_289414_4AL:56501-60305	3.03436	2.49753	6.02243	1.59258	1.00324	0.661363	1.5332	1.39577	3.18744	0.803226	1.22622	0.872317	0.182998	0.208074	0.0536107	3.02564	3.74241	3.77245	2.07225	1.37668	2.66903	-4.19792	7.25e-08	8.69e-07	DOWN	1.99343	3.38e-06	0.000197095	UP
TRIAE_CS42_4AL_TGACv1_289553_AA0973000	FADG3	-	GO:0008152|GO:0005488|GO:0055114|GO:0043169|GO:0046872|GO:0046914|GO:0005507	metabolic process|binding|oxidation-reduction process|cation binding|metal ion binding|transition metal ion binding|copper ion binding	TGACv1_scaffold_289553_4AL:68856-69922	1.07372	0.377554	0.734109	0.365434	0.122769	0.14006	0.196327	0.307462	0.381598	0	0	0	0	0	0	0	0.490673	0.442	0.330762	0.51836	0.756811	#NAME?	0.00172918	0.00760233	DOWN	Inf	8.47e-06	0.000422753	UP
TRIAE_CS42_4AL_TGACv1_289694_AA0975400	FADG3	Fructose-bisphosphate aldolase [Source:UniProtKB/TrEMBL;Acc:W5DTC2]	GO:0008152|GO:0003824|GO:0071704|GO:0044237|GO:0016829|GO:0006807|GO:0044238|GO:0006725|GO:0005975|GO:0006139|GO:0016830|GO:1901135|GO:0006796|GO:0016832|GO:0006753|GO:0016310|GO:0006096|GO:0009117|GO:0019752|GO:0004332|GO:0006163|GO:0009150|GO:0006165|GO:0046939|GO:0046496|GO:0006090|GO:0046034	metabolic process|catalytic activity|organic substance metabolic process|cellular metabolic process|lyase activity|nitrogen compound metabolic process|primary metabolic process|cellular aromatic compound metabolic process|carbohydrate metabolic process|nucleobase-containing compound metabolic process|carbon-carbon lyase activity|carbohydrate derivative metabolic process|phosphate-containing compo…	TGACv1_scaffold_289694_4AL:40412-43591	36.7823	37.9182	76.5232	25.7719	14.0558	15.7201	19.0144	21.0649	36.3599	18.681	21.6778	23.3869	1.7169	3.04536	1.32038	33.6658	50.7648	70.688	41.1233	22.8809	32.7913	-3.9117	2.64e-10	4.77e-09	DOWN	1.24628	0.000499198	0.0111572	UP
TRIAE_CS42_4AL_TGACv1_289896_AA0978500	FADG3	-	GO:0008152|GO:0003824|GO:0016020|GO:0032259|GO:0016740|GO:0016021|GO:0008168	metabolic process|catalytic activity|membrane|methylation|transferase activity|integral component of membrane|methyltransferase activity	TGACv1_scaffold_289896_4AL:42899-46445	5.27981	4.65572	4.74683	5.08264	4.37887	6.06684	1.55956	1.43986	6.48088	2.54861	1.9692	0.719881	0.755107	1.39213	0.353964	3.18577	5.57026	8.26338	5.91112	4.06378	3.82331	-2.23731	0.00169064	0.00745903	DOWN	1.48708	0.000352079	0.00853302	UP
TRIAE_CS42_4AL_TGACv1_289950_AA0979370	FADG3	Magnesium transporter MRS2-11, chloroplastic [Source:Projected from Arabidopsis thaliana (AT5G22830) UniProtKB/Swiss-Prot;Acc:Q058N4]	GO:0005215|GO:0050896|GO:0051179|GO:0005623|GO:0016020|GO:0005622|GO:0022857|GO:0016021|GO:0043231|GO:0009314|GO:0005737|GO:0006810|GO:0006996|GO:0009526|GO:0006811|GO:0009416|GO:0009536|GO:0009657|GO:0055085|GO:0006812|GO:0010117|GO:0034220|GO:0008324|GO:0009941|GO:0009507|GO:0010027|GO:0050801|GO:0030001|GO:0098655|GO:0046873|GO:0015693|GO:0010960|GO:0015095|GO:1903830	transporter activity|response to stimulus|localization|cell|membrane|intracellular|transmembrane transporter activity|integral component of membrane|intracellular membrane-bounded organelle|response to radiation|cytoplasm|transport|organelle organization|plastid envelope|ion transport|response to light stimulus|plastid|plastid organization|transmembrane transport|cation transport|photoprotection|…	TGACv1_scaffold_289950_4AL:37006-42520	4.38626	3.55446	7.02135	4.46605	2.52012	2.95109	2.05062	2.07603	5.3134	2.05977	1.51162	2.2387	1.08873	0.884225	0.398715	4.44848	4.99194	5.88952	3.09703	3.67517	4.17421	-2.8136	1.47e-05	0.000111072	DOWN	1.36468	0.000267079	0.00690792	UP
TRIAE_CS42_4AL_TGACv1_290051_AA0980910	FADG3	-	GO:0005488|GO:0005623|GO:0016020|GO:0005622|GO:0005515|GO:0043231|GO:0005737|GO:0009579|GO:0042651|GO:0009536|GO:0009532|GO:0009570|GO:0009507|GO:0009535|GO:0009534	binding|cell|membrane|intracellular|protein binding|intracellular membrane-bounded organelle|cytoplasm|thylakoid|thylakoid membrane|plastid|plastid stroma|chloroplast stroma|chloroplast|chloroplast thylakoid membrane|chloroplast thylakoid	TGACv1_scaffold_290051_4AL:23783-27345	8.01957	7.98173	17.2464	2.85659	1.03892	2.11058	3.12056	2.88733	11.2623	2.39253	3.05109	4.25746	0.445704	0.439207	0.274212	9.84251	9.16553	10.4	4.98366	6.49957	8.75559	-3.58962	4.55e-07	4.71e-06	DOWN	1.77704	4.56e-06	0.000252787	UP
TRIAE_CS42_4AL_TGACv1_290058_AA0981010	FADG3	Translationally-controlled tumor protein [Source:UniProtKB/TrEMBL;Acc:E6Y289]	-	-	TGACv1_scaffold_290058_4AL:13933-16155	260.503	276.671	264.88	259.222	258.099	277.8	187.306	131.586	219.807	160.572	111.446	99.616	102.606	136.48	92.0557	287.697	255.906	231.427	192.06	197.266	119.438	-1.65733	0.00693842	0.0248123	DOWN	1.10982	0.000967007	0.0183812	UP
TRIAE_CS42_4AL_TGACv1_290462_AA0985660	FADG3	Serine hydroxymethyltransferase [Source:UniProtKB/TrEMBL;Acc:A0A0C4BJE5]	GO:0008152|GO:0003824|GO:0005488|GO:0071704|GO:0044237|GO:0048037|GO:0036094|GO:0006807|GO:0044238|GO:0009058|GO:0016740|GO:0030170|GO:0006725|GO:0044249|GO:0006730|GO:0006520|GO:0006760|GO:0042558|GO:0035999|GO:0016742|GO:0008652|GO:0046653|GO:0004372|GO:0019752|GO:0009069|GO:0006563|GO:0006544|GO:0006545|GO:0019264	metabolic process|catalytic activity|binding|organic substance metabolic process|cellular metabolic process|cofactor binding|small molecule binding|nitrogen compound metabolic process|primary metabolic process|biosynthetic process|transferase activity|pyridoxal phosphate binding|cellular aromatic compound metabolic process|cellular biosynthetic process|one-carbon metabolic process|cellular amino …	TGACv1_scaffold_290462_4AL:21186-26060	58.9442	60.9555	131.868	35.56	19.2468	22.3078	40.5732	33.812	92.9103	26.8977	36.4247	43.3025	7.00943	8.80325	4.74028	86.3217	95.9482	103.623	59.475	52.6509	82.0153	-2.56967	7.94e-05	0.00050645	DOWN	1.23955	0.0010781	0.0198681	UP
TRIAE_CS42_4AL_TGACv1_290617_AA0987490	FADG3	Phytochrome A [Source:Projected from Arabidopsis thaliana (AT1G09570) UniProtKB/Swiss-Prot;Acc:P14712]	GO:0050896|GO:0008152|GO:0003824|GO:0005488|GO:0032502|GO:0005623|GO:0004871|GO:0071704|GO:0044237|GO:0038023|GO:0004872|GO:0005622|GO:0007154|GO:0043233|GO:0006807|GO:0051716|GO:0044238|GO:0009058|GO:0007165|GO:0005515|GO:0016740|GO:0010017|GO:0042802|GO:0006725|GO:0003676|GO:0000155|GO:0043231|GO:0009314|GO:0019538|GO:0005737|GO:0009791|GO:0007275|GO:0009881|GO:0016772|GO:0006139|GO:0044249|GO:…	response to stimulus|metabolic process|catalytic activity|binding|developmental process|cell|signal transducer activity|organic substance metabolic process|cellular metabolic process|signaling receptor activity|receptor activity|intracellular|cell communication|organelle lumen|nitrogen compound metabolic process|cellular response to stimulus|primary metabolic process|biosynthetic process|signal t…	TGACv1_scaffold_290617_4AL:21226-29103	1.62283	1.24502	1.79189	0.9477	1.1752	1.10351	1.24104	0.880096	1.75931	0.670626	0.844222	0.543554	0.131872	0.363611	0.0743703	1.97358	1.44955	1.78148	1.71945	1.13958	0.930402	-2.86629	1.55e-06	1.44e-05	DOWN	1.17872	0.000439133	0.0101256	UP
TRIAE_CS42_4AL_TGACv1_290637_AA0987820	FADG3	-	GO:0005488|GO:0007017|GO:0005515|GO:0000226|GO:0051301|GO:0000910|GO:0006996|GO:0007049|GO:0007010|GO:0015631|GO:0008017	binding|microtubule-based process|protein binding|microtubule cytoskeleton organization|cell division|cytokinesis|organelle organization|cell cycle|cytoskeleton organization|tubulin binding|microtubule binding	TGACv1_scaffold_290637_4AL:23767-28565	0.740946	0.957085	1.20903	0.018013	0.06455	0.0368339	0.154865	0.141447	0.367811	0.280687	0.407819	0.38998	0	0.010758	0	0.151054	0.290236	1.22008	0.543477	1.2009	0.98954	-5.83043	0.000847154	0.0041125	DOWN	1.43055	0.00203906	0.0317968	UP
TRIAE_CS42_4AL_TGACv1_290666_AA0988080	FADG3	Photosynthetic NDH subunit of subcomplex B 1, chloroplastic [Source:Projected from Arabidopsis thaliana (AT1G15980) UniProtKB/Swiss-Prot;Acc:Q9S9N6]	-	-	TGACv1_scaffold_290666_4AL:27077-29335	3.81243	3.94884	11.6271	1.99193	0.409316	0.336255	2.40907	1.20956	6.07254	1.17976	0.90052	1.43196	0.0383976	0.0654886	0	5.28683	3.86081	6.5724	4.14641	2.85155	5.06761	-4.96015	5.25e-05	0.000349887	DOWN	2.46473	6.56e-08	6.53e-06	UP
TRIAE_CS42_4AL_TGACv1_292519_AA0999090	FADG3	-	GO:0008152|GO:0044238	metabolic process|primary metabolic process	TGACv1_scaffold_292519_4AL:6035-8535	17.9704	16.5928	21.6193	9.3273	8.28323	7.5483	9.75995	12.6206	19.5175	8.46931	7.51871	8.83635	1.20339	1.83253	0.484772	12.9785	15.7107	16.0984	17.3792	15.3783	11.7367	-3.07909	1.12e-07	1.3e-06	DOWN	1.17836	0.000169353	0.00480185	UP
TRIAE_CS42_4AS_TGACv1_306248_AA1005070	FADG3	-	GO:0005488|GO:0005515	binding|protein binding	TGACv1_scaffold_306248_4AS:41533-43795	0.85986	0.821475	0.887384	0.209813	0.178085	0.1919	0.126582	0.111492	0.246003	0.307285	0.308845	0.330181	0.0580069	0.0395733	0.0475821	0.262373	0.336121	0.765818	0.333196	0.422946	0.741488	-2.80853	0.00012886	0.000779579	DOWN	1.44066	0.000380106	0.00904309	UP
TRIAE_CS42_4AS_TGACv1_306301_AA1006010	FADG3	ATP-dependent Clp protease proteolytic subunit-related protein 3, chloroplastic [Source:Projected from Arabidopsis thaliana (AT1G09130) UniProtKB/Swiss-Prot;Acc:Q8L770]	GO:0008152|GO:0003824|GO:0005623|GO:0071704|GO:0005622|GO:0006807|GO:0044238|GO:0016787|GO:0008233|GO:0043231|GO:0019538|GO:0005737|GO:0009579|GO:0009526|GO:0006508|GO:0009536|GO:0009532|GO:0005739|GO:0008236|GO:0004252|GO:0009570|GO:0004175|GO:0009941|GO:0009507	metabolic process|catalytic activity|cell|organic substance metabolic process|intracellular|nitrogen compound metabolic process|primary metabolic process|hydrolase activity|peptidase activity|intracellular membrane-bounded organelle|protein metabolic process|cytoplasm|thylakoid|plastid envelope|proteolysis|plastid|plastid stroma|mitochondrion|serine-type peptidase activity|serine-type endopeptida…	TGACv1_scaffold_306301_4AS:105126-110590	6.32635	6.97472	8.58953	5.05013	5.79704	4.58626	4.78111	3.43967	7.70092	3.739	2.70233	2.67314	1.08953	1.44082	0.558598	8.31833	7.46749	7.41751	6.231	4.92511	5.97663	-2.69196	3.43e-06	2.97e-05	DOWN	1.26408	0.000129416	0.00387409	UP
TRIAE_CS42_4AS_TGACv1_306406_AA1007690	FADG3	-	GO:0050896|GO:0008152|GO:0005488|GO:0005623|GO:0016020|GO:0065009|GO:0071704|GO:0044237|GO:0005622|GO:0006807|GO:0044238|GO:0009058|GO:0005515|GO:0031090|GO:0050790|GO:0006725|GO:0003676|GO:0043231|GO:0009314|GO:0019538|GO:0005737|GO:0006139|GO:0044249|GO:0006996|GO:0043621|GO:0005774|GO:0009526|GO:0031969|GO:0016070|GO:0043086|GO:0010468|GO:0009416|GO:0009536|GO:0005773|GO:0009532|GO:0009657|GO:…	response to stimulus|metabolic process|binding|cell|membrane|regulation of molecular function|organic substance metabolic process|cellular metabolic process|intracellular|nitrogen compound metabolic process|primary metabolic process|biosynthetic process|protein binding|organelle membrane|regulation of catalytic activity|cellular aromatic compound metabolic process|nucleic acid binding|intracellul…	TGACv1_scaffold_306406_4AS:106216-111055	7.71938	8.74626	12.5047	5.60097	3.5633	4.40137	5.1761	11.6251	9.72024	3.87857	4.68949	5.34209	2.16587	2.13575	1.43473	6.90989	15.5482	10.2394	5.79093	6.62533	11.5502	-2.28778	0.000167875	0.000985861	DOWN	1.05844	0.00112316	0.0204308	UP
TRIAE_CS42_4AS_TGACv1_306412_AA1007760	FADG3	-	GO:0005488|GO:0005623|GO:0005622|GO:0005515|GO:0043231|GO:0046983|GO:0005634|GO:0046982	binding|cell|intracellular|protein binding|intracellular membrane-bounded organelle|protein dimerization activity|nucleus|protein heterodimerization activity	TGACv1_scaffold_306412_4AS:96747-98895	5.75339	6.2338	6.02206	0.892276	0.777215	1.39353	2.37952	2.89174	5.82053	3.20018	1.2874	2.14659	0.0781177	0.192448	0.133505	5.54243	7.45523	9.55369	5.83317	4.99266	3.41497	-4.09164	0.000505721	0.00261333	DOWN	1.44075	0.000182936	0.00509145	UP
TRIAE_CS42_4AS_TGACv1_306546_AA1009910	FADG3	-	GO:0032991|GO:0005198|GO:0008152|GO:0005623|GO:1990904|GO:0071704|GO:0003735|GO:0044237|GO:0005622|GO:0006807|GO:0044238|GO:0009058|GO:0019538|GO:0005737|GO:0030529|GO:0044249|GO:0005840|GO:0006412|GO:0043043	macromolecular complex|structural molecule activity|metabolic process|cell|ribonucleoprotein complex|organic substance metabolic process|structural constituent of ribosome|cellular metabolic process|intracellular|nitrogen compound metabolic process|primary metabolic process|biosynthetic process|protein metabolic process|cytoplasm|intracellular ribonucleoprotein complex|cellular biosynthetic proce…	TGACv1_scaffold_306546_4AS:7303-10460	5.16827	5.91831	9.44748	3.23767	2.23132	2.2913	2.58727	1.32712	5.77925	2.70279	1.86576	2.76038	0.228942	0.557815	0.301827	5.65616	5.23938	3.96645	5.22258	3.6654	5.70097	-2.61995	0.000250376	0.00140451	DOWN	1.48635	5.66e-05	0.00200194	UP
TRIAE_CS42_4AS_TGACv1_306557_AA1010130	FADG3	-	GO:0016020|GO:0016021	membrane|integral component of membrane	TGACv1_scaffold_306557_4AS:48762-52326	1.42492	1.47772	2.22824	0.834313	1.11189	0.628989	0.702354	0.444582	1.44234	0.290202	0.50002	0.580641	0.0328692	0.0622886	0.033706	0.830801	1.96056	3.53209	0.440538	1.18352	0.045472	-5.59934	2.13e-14	6.58e-13	DOWN	1.90412	1.48e-06	9.68e-05	UP
TRIAE_CS42_4AS_TGACv1_306561_AA1010200	FADG3	-	-	-	TGACv1_scaffold_306561_4AS:128643-129695	111.043	112.618	155.287	62.7005	39.4201	44.3936	46.2984	55.0124	80.9089	46.1982	57.9071	37.652	9.05941	13.3724	7.33088	91.84	144.718	133.712	78.8072	86.0693	92.2748	-2.82618	3.72e-06	3.2e-05	DOWN	1.41858	1.73e-05	0.00075811	UP
TRIAE_CS42_4AS_TGACv1_306678_AA1011970	FADG3	Fructose-1,6-bisphosphatase, chloroplastic [Source:UniProtKB/Swiss-Prot;Acc:P09195]	GO:0050896|GO:0008152|GO:0003824|GO:0005488|GO:0005576|GO:0005623|GO:0071704|GO:0044237|GO:0048046|GO:0005622|GO:0006950|GO:0044238|GO:0009058|GO:0016787|GO:0015979|GO:0055114|GO:0043231|GO:0005737|GO:0015977|GO:0022900|GO:0005975|GO:0010033|GO:0009725|GO:0016788|GO:1901135|GO:0009266|GO:0009409|GO:0043169|GO:0009526|GO:0019684|GO:0010319|GO:0005985|GO:0009311|GO:0006796|GO:0042578|GO:0046872|GO:…	response to stimulus|metabolic process|catalytic activity|binding|extracellular region|cell|organic substance metabolic process|cellular metabolic process|apoplast|intracellular|response to stress|primary metabolic process|biosynthetic process|hydrolase activity|photosynthesis|oxidation-reduction process|intracellular membrane-bounded organelle|cytoplasm|carbon fixation|electron transport chain|c…	TGACv1_scaffold_306678_4AS:8962-11097	31.3134	26.664	50.1752	9.85889	4.56363	3.88727	13.6222	12.8769	30.8737	9.84997	14.7558	13.2868	0.690499	1.13563	1.13792	28.9023	32.6549	35.9646	22.4373	21.7437	29.4761	-3.34917	5.39e-07	5.51e-06	DOWN	1.51308	1.24e-05	0.000576299	UP
TRIAE_CS42_4AS_TGACv1_306833_AA1013940	FADG3	Potassium transporter [Source:UniProtKB/TrEMBL;Acc:A0A1D5XBD9]	GO:0005215|GO:0051179|GO:0016020|GO:0022857|GO:0016021|GO:0006810|GO:0006811|GO:0071805|GO:0055085|GO:0006812|GO:0034220|GO:0008324|GO:0030001|GO:0098655|GO:0046873|GO:0006813|GO:0015079	transporter activity|localization|membrane|transmembrane transporter activity|integral component of membrane|transport|ion transport|potassium ion transmembrane transport|transmembrane transport|cation transport|ion transmembrane transport|cation transmembrane transporter activity|metal ion transport|cation transmembrane transport|metal ion transmembrane transporter activity|potassium ion transpo…	TGACv1_scaffold_306833_4AS:84915-96928	2.0278	1.95195	3.3229	0.995069	1.06406	0.836729	0.229978	0.576152	1.77276	0.857469	1.38936	0.810829	0.0505837	0.0862726	0.017294	1.23369	1.60917	2.76962	0.891021	1.70752	1.83342	-4.95888	5.05e-12	1.18e-10	DOWN	1.25599	0.00106581	0.0197216	UP
TRIAE_CS42_4AS_TGACv1_306878_AA1014420	FADG3	-	GO:0005215|GO:0051179|GO:0005623|GO:0016020|GO:0005886|GO:0071944|GO:0022857|GO:0016021|GO:0006810|GO:0006811|GO:0071705|GO:0005887|GO:0055085|GO:0015711|GO:0034220|GO:0006865|GO:0008509|GO:0006820|GO:0098656|GO:0015801|GO:1905039|GO:0003333|GO:0015171|GO:0015173	transporter activity|localization|cell|membrane|plasma membrane|cell periphery|transmembrane transporter activity|integral component of membrane|transport|ion transport|nitrogen compound transport|integral component of plasma membrane|transmembrane transport|organic anion transport|ion transmembrane transport|amino acid transport|anion transmembrane transporter activity|anion transport|anion tran…	TGACv1_scaffold_306878_4AS:61486-65146	0.683013	0.460411	0.552927	0.0749876	0.0671799	0.107304	0.171905	0.672948	1.1832	0.0333925	0.0399492	0.108237	0	0.0537423	0.0323093	0.419173	1.69157	1.427	0.524893	0.57438	0.366166	-4.6866	0.000636766	0.00320434	DOWN	3.22377	1.46e-06	9.55e-05	UP
TRIAE_CS42_4AS_TGACv1_306948_AA1015380	FADG3	-	GO:0032991|GO:0005198|GO:0008152|GO:0005623|GO:1990904|GO:0071704|GO:0003735|GO:0044237|GO:0005622|GO:0006807|GO:0044238|GO:0009058|GO:0019538|GO:0005737|GO:0030529|GO:0044249|GO:0005840|GO:0015934|GO:0006412|GO:0043043	macromolecular complex|structural molecule activity|metabolic process|cell|ribonucleoprotein complex|organic substance metabolic process|structural constituent of ribosome|cellular metabolic process|intracellular|nitrogen compound metabolic process|primary metabolic process|biosynthetic process|protein metabolic process|cytoplasm|intracellular ribonucleoprotein complex|cellular biosynthetic proce…	TGACv1_scaffold_306948_4AS:43699-47443	1.82762	1.78365	3.6752	2.42136	1.05483	1.24895	1.46422	0.897152	1.7114	0.865392	0.798812	1.09936	0.186702	0.252089	0.215373	2.17326	1.23295	2.32874	1.5282	1.44953	2.46017	-2.42533	0.000569816	0.00290739	DOWN	1.39869	0.000956746	0.0182414	UP
TRIAE_CS42_4AS_TGACv1_307043_AA1016500	FADG3	Photosynthetic NDH subunit of lumenal location 1, chloroplastic [Source:Projected from Arabidopsis thaliana (AT2G39470) UniProtKB/Swiss-Prot;Acc:O80634]	GO:0032991|GO:0008152|GO:0005488|GO:0005623|GO:0016020|GO:0044237|GO:0009654|GO:0043234|GO:0005622|GO:0019898|GO:0015979|GO:0009521|GO:0043231|GO:0005737|GO:0009579|GO:0042651|GO:0043169|GO:0046872|GO:0009536|GO:0009523|GO:0005509|GO:0009507|GO:0009535|GO:0009534	macromolecular complex|metabolic process|binding|cell|membrane|cellular metabolic process|photosystem II oxygen evolving complex|protein complex|intracellular|extrinsic component of membrane|photosynthesis|photosystem|intracellular membrane-bounded organelle|cytoplasm|thylakoid|thylakoid membrane|cation binding|metal ion binding|plastid|photosystem II|calcium ion binding|chloroplast|chloroplast t…	TGACv1_scaffold_307043_4AS:65026-66941	4.48138	3.8419	12.661	1.65587	0.156163	0.118782	2.24782	0.423678	3.69416	1.97243	2.3214	3.29471	0.122079	0.0347019	0.0625873	3.61345	6.18947	5.34115	4.27743	3.62642	6.25721	-3.37038	0.000249544	0.00140047	DOWN	1.46741	0.00120152	0.0214171	UP
TRIAE_CS42_4AS_TGACv1_307106_AA1017040	FADG3	-	GO:0005623|GO:0005622|GO:0043231|GO:0005737|GO:0009579|GO:0009536|GO:0009507	cell|intracellular|intracellular membrane-bounded organelle|cytoplasm|thylakoid|plastid|chloroplast	TGACv1_scaffold_307106_4AS:2366-5956	9.39878	6.46183	12.4604	6.32036	4.55766	4.41232	5.13559	2.59403	7.47626	2.78821	2.77159	4.21183	1.45756	1.40409	0.705779	10.2874	8.41797	6.89911	6.09308	4.64683	5.71311	-1.83379	0.0103501	0.0346979	DOWN	1.5352	2.87e-05	0.00114532	UP
TRIAE_CS42_4AS_TGACv1_307138_AA1017500	FADG3	-	-	-	TGACv1_scaffold_307138_4AS:44904-46063	2.95543	2.55808	4.58384	2.52749	1.01668	0.685455	2.43906	3.52978	5.45803	0.861171	0.549548	0.744557	0.379328	0.77019	0.55567	4.3253	7.84985	5.82321	1.92987	2.12189	2.29399	-2.49641	0.001829	0.00797016	DOWN	2.22803	7.4e-06	0.000379601	UP
TRIAE_CS42_4AS_TGACv1_307334_AA1019640	FADG3	-	GO:0008152|GO:0003824|GO:0005488|GO:0016020|GO:0016491|GO:0016021|GO:0016705|GO:0055114|GO:0046906|GO:0043169|GO:0020037|GO:0046872|GO:0046914|GO:0005506	metabolic process|catalytic activity|binding|membrane|oxidoreductase activity|integral component of membrane|oxidoreductase activity, acting on paired donors, with incorporation or reduction of molecular oxygen|oxidation-reduction process|tetrapyrrole binding|cation binding|heme binding|metal ion binding|transition metal ion binding|iron ion binding	TGACv1_scaffold_307334_4AS:38013-39805	74.452	82.2998	77.7197	24.5306	25.8378	25.8768	23.8891	11.5349	61.2406	33.9798	44.2774	34.757	2.64915	6.33137	0.290098	60.3896	92.1783	113.593	47.6882	78.3467	80.6121	-4.05166	2.7e-07	2.93e-06	DOWN	1.05291	0.000755095	0.0152331	UP
TRIAE_CS42_4AS_TGACv1_307377_AA1019970	FADG3	-	GO:0016020|GO:0016021	membrane|integral component of membrane	TGACv1_scaffold_307377_4AS:58606-59970	7.26993	9.41929	16.0105	3.5833	1.41409	1.91869	4.09536	4.21126	9.62169	4.74809	3.80645	4.31024	0.448158	0.586003	0.13787	9.36014	8.17214	13.8973	10.8631	8.22972	13.2057	-2.41027	0.00396113	0.0154413	DOWN	1.34585	0.000260062	0.00676501	UP
TRIAE_CS42_4AS_TGACv1_307535_AA1021230	FADG3	-	GO:0005488|GO:0005515	binding|protein binding	TGACv1_scaffold_307535_4AS:43666-52200	3.06386	2.76817	2.3523	2.94843	2.89928	3.57267	2.63789	2.03297	3.35081	1.08858	1.39831	0.533839	0.604397	1.09955	0.650744	3.19603	2.88406	2.92267	2.01354	1.61177	1.20402	-2.54611	1.9e-05	0.000139822	DOWN	1.43797	0.000300635	0.00755784	UP
TRIAE_CS42_4AS_TGACv1_307735_AA1023110	FADG3	Methionine--tRNA ligase, chloroplastic/mitochondrial [Source:Projected from Arabidopsis thaliana (AT3G55400) UniProtKB/Swiss-Prot;Acc:Q9M2T9]	GO:0008152|GO:0022414|GO:0003824|GO:0005488|GO:0032502|GO:0005623|GO:0000003|GO:0071704|GO:0044237|GO:0016874|GO:0005622|GO:0036094|GO:0006807|GO:0044238|GO:0009058|GO:0097367|GO:0048437|GO:0000166|GO:0006725|GO:0043231|GO:0019538|GO:0005737|GO:0009791|GO:0007275|GO:0048608|GO:0006139|GO:0044249|GO:0048481|GO:0099402|GO:0048731|GO:0048367|GO:0006520|GO:0048467|GO:0016070|GO:0048440|GO:0017076|GO:…	metabolic process|reproductive process|catalytic activity|binding|developmental process|cell|reproduction|organic substance metabolic process|cellular metabolic process|ligase activity|intracellular|small molecule binding|nitrogen compound metabolic process|primary metabolic process|biosynthetic process|carbohydrate derivative binding|floral organ development|nucleotide binding|cellular aromatic …	TGACv1_scaffold_307735_4AS:9257-16505	1.49849	1.88318	3.47134	2.80026	2.52544	2.35069	2.17896	1.08182	2.63363	0.743086	0.642158	0.745679	0.311723	0.764255	0.279685	2.46221	1.82613	2.60205	1.63386	1.57839	1.53629	-2.22577	0.000750543	0.0036966	DOWN	1.68526	6.62e-05	0.00226978	UP
TRIAE_CS42_4AS_TGACv1_307938_AA1024620	FADG3	-	GO:0005488|GO:0036094|GO:0097367|GO:0005515|GO:0000166|GO:0017076|GO:0043531|GO:0032559	binding|small molecule binding|carbohydrate derivative binding|protein binding|nucleotide binding|purine nucleotide binding|ADP binding|adenyl ribonucleotide binding	TGACv1_scaffold_307938_4AS:11480-16294	2.3074	2.58363	1.68785	1.38264	1.4432	1.19383	0.865561	0.150586	0.847269	0.95624	0.196655	0.304483	0.408975	0.585285	0.332597	1.36953	1.49009	1.21237	2.07372	0.933065	0.51505	-2.09459	0.00161273	0.00716284	DOWN	2.17447	4.8e-05	0.00176374	UP
TRIAE_CS42_4AS_TGACv1_307968_AA1024810	FADG3	-	GO:0005623|GO:0005622|GO:0043231|GO:0005737|GO:0009536|GO:0009507	cell|intracellular|intracellular membrane-bounded organelle|cytoplasm|plastid|chloroplast	TGACv1_scaffold_307968_4AS:38441-46260	6.10293	6.68166	8.03991	3.79426	1.96342	2.34055	3.28077	4.84359	8.0759	3.131	2.788	4.2492	0.549812	0.976799	0.704733	6.71991	12.5323	11.6582	4.69768	5.61427	7.55862	-2.28344	0.000344881	0.00186678	DOWN	1.03422	0.00212838	0.0328413	UP
TRIAE_CS42_4AS_TGACv1_308354_AA1027460	FADG3	-	GO:0016020|GO:0016021	membrane|integral component of membrane	TGACv1_scaffold_308354_4AS:19224-25467	1.84121	2.20109	2.63845	1.74824	1.69839	1.61485	1.16197	1.25235	2.52204	0.914333	1.24831	0.814371	0.464695	0.478055	0.283635	2.16366	2.07411	2.1571	2.26245	1.97201	2.00207	-2.32193	0.000131672	0.000794323	DOWN	1.16614	0.000591059	0.0127123	UP
TRIAE_CS42_4AS_TGACv1_309150_AA1030460	FADG3	Photosynthetic NDH subunit of subcomplex B 2, chloroplastic [Source:Projected from Arabidopsis thaliana (AT1G64770) UniProtKB/Swiss-Prot;Acc:Q94AQ8]	GO:0032991|GO:0008152|GO:0003824|GO:0005488|GO:0005623|GO:0016020|GO:0071704|GO:0044237|GO:0043234|GO:0005622|GO:0044238|GO:0030246|GO:0015979|GO:0055114|GO:0043231|GO:0005737|GO:0022900|GO:0005975|GO:0009579|GO:0010598|GO:0042651|GO:0019684|GO:0009536|GO:0009767|GO:0009507|GO:0009535|GO:0009773|GO:0009534	macromolecular complex|metabolic process|catalytic activity|binding|cell|membrane|organic substance metabolic process|cellular metabolic process|protein complex|intracellular|primary metabolic process|carbohydrate binding|photosynthesis|oxidation-reduction process|intracellular membrane-bounded organelle|cytoplasm|electron transport chain|carbohydrate metabolic process|thylakoid|NAD(P)H dehydroge…	TGACv1_scaffold_309150_4AS:6796-10945	3.30607	3.26256	11.5258	2.76307	0.586972	0.727975	1.83672	1.02257	4.09815	1.04628	1.10018	0.969169	0.0299257	0.357276	0.122738	3.74218	4.99794	7.71793	3.30032	3.31341	3.9992	-3.95189	9.27e-05	0.000582064	DOWN	2.53795	4.47e-07	3.45e-05	UP
TRIAE_CS42_4BL_TGACv1_320309_AA1034710	FADG3	-	-	-	TGACv1_scaffold_320309_4BL:261230-263473	3.09547	2.4879	5.1089	0.37067	0.122351	0.159538	0.614994	0.45961	2.19111	1.28116	1.79279	1.2672	0	0.0582606	0	0.872514	2.5149	5.09714	1.08309	4.98139	7.87675	-5.3091	0.000208086	0.00119281	DOWN	1.30042	0.00052781	0.0116471	UP
TRIAE_CS42_4BL_TGACv1_320311_AA1034820	FADG3	-	-	-	TGACv1_scaffold_320311_4BL:4020-5020	82.528	92.3227	94.7289	17.2776	14.34	14.6583	21.7408	14.1679	23.445	35.6794	37.6694	24.1885	2.07312	3.24772	2.07856	53.503	25.7519	26.4503	77.3751	59.5306	42.8285	-2.68959	2.13e-08	2.82e-07	DOWN	1.46669	8.63e-06	0.000429356	UP
TRIAE_CS42_4BL_TGACv1_320320_AA1035090	FADG3	-	GO:0005488|GO:0005623|GO:0005622|GO:0005515|GO:0043231|GO:0046983|GO:0005634|GO:0046982	binding|cell|intracellular|protein binding|intracellular membrane-bounded organelle|protein dimerization activity|nucleus|protein heterodimerization activity	TGACv1_scaffold_320320_4BL:289476-291444	4.34922	4.64959	5.57061	0.82153	0.545681	0.593653	1.5628	1.63667	5.39043	1.7973	1.03753	1.67944	0.0892846	0.169198	0.106811	4.17695	6.44142	5.68813	5.3336	4.76199	3.6561	-3.97894	0.000159128	0.000940659	DOWN	1.69038	1.12e-06	7.58e-05	UP
TRIAE_CS42_4BL_TGACv1_320384_AA1037400	FADG3	Methionine--tRNA ligase, chloroplastic/mitochondrial [Source:Projected from Arabidopsis thaliana (AT3G55400) UniProtKB/Swiss-Prot;Acc:Q9M2T9]	GO:0008152|GO:0022414|GO:0003824|GO:0005488|GO:0032502|GO:0005623|GO:0000003|GO:0071704|GO:0044237|GO:0016874|GO:0005622|GO:0036094|GO:0006807|GO:0044238|GO:0009058|GO:0097367|GO:0048437|GO:0000166|GO:0006725|GO:0043231|GO:0019538|GO:0005737|GO:0009791|GO:0007275|GO:0048608|GO:0006139|GO:0044249|GO:0048481|GO:0099402|GO:0048731|GO:0048367|GO:0006520|GO:0048467|GO:0016070|GO:0048440|GO:0017076|GO:…	metabolic process|reproductive process|catalytic activity|binding|developmental process|cell|reproduction|organic substance metabolic process|cellular metabolic process|ligase activity|intracellular|small molecule binding|nitrogen compound metabolic process|primary metabolic process|biosynthetic process|carbohydrate derivative binding|floral organ development|nucleotide binding|cellular aromatic …	TGACv1_scaffold_320384_4BL:127446-136605	2.81444	3.44999	5.05537	2.88044	2.11144	2.81769	1.83656	1.79347	3.3644	2.04022	1.68865	1.83303	0.651553	1.0701	0.534485	3.56337	3.30648	3.8453	2.91083	2.38514	3.26895	-1.90647	0.00472082	0.0179431	DOWN	1.0252	0.00237771	0.0355363	UP
TRIAE_CS42_4BL_TGACv1_320706_AA1046780	FADG3	-	GO:0008152|GO:0003824	metabolic process|catalytic activity	TGACv1_scaffold_320706_4BL:36451-38935	1.72638	1.61133	2.43687	0.663352	0.696205	0.949348	0.950517	1.67971	2.28699	1.09698	0.60581	0.723018	0.0995584	0.294322	0.142922	2.14558	1.69669	2.38424	2.10444	2.95744	2.21471	-2.8503	9.65e-05	0.00060392	DOWN	1.25125	0.00255045	0.0373451	UP
TRIAE_CS42_4BL_TGACv1_320827_AA1049610	FADG3	-	GO:0008152|GO:0005488|GO:0005623|GO:0071704|GO:0044237|GO:0005622|GO:0006807|GO:0044238|GO:0009058|GO:0005515|GO:0006725|GO:0003676|GO:0043231|GO:0006139|GO:0044249|GO:0046983|GO:0005634|GO:0016070|GO:0003677|GO:0010468|GO:0010628|GO:0051252|GO:0003690|GO:0043565|GO:0045893|GO:0006351|GO:0006355|GO:2001141|GO:0045944|GO:1903506|GO:0006366|GO:0006357|GO:0044212|GO:0000976|GO:0000977	metabolic process|binding|cell|organic substance metabolic process|cellular metabolic process|intracellular|nitrogen compound metabolic process|primary metabolic process|biosynthetic process|protein binding|cellular aromatic compound metabolic process|nucleic acid binding|intracellular membrane-bounded organelle|nucleobase-containing compound metabolic process|cellular biosynthetic process|protei…	TGACv1_scaffold_320827_4BL:42292-45505	3.13461	2.61153	2.82888	1.61323	1.67845	1.83529	1.3795	1.72221	3.64688	1.39015	1.62872	0.938945	0.437373	0.730416	0.588632	2.50919	3.26099	3.69285	1.38174	3.02665	2.79085	-2.52719	9.1e-05	0.000572381	DOWN	1.11544	0.00328708	0.0449457	UP
TRIAE_CS42_4BL_TGACv1_320955_AA1052390	FADG3	-	GO:0005488|GO:0016020|GO:0005515|GO:0016021	binding|membrane|protein binding|integral component of membrane	TGACv1_scaffold_320955_4BL:58596-76087	2.6394	2.70789	1.90977	2.12772	2.28455	2.02269	2.18278	1.56032	2.62813	0.829354	1.24595	0.648732	0.748013	0.761502	0.321074	2.47613	2.342	2.33664	2.0983	1.33884	0.924097	-2.2943	2.44e-05	0.000174774	DOWN	1.41364	7.53e-05	0.00252404	UP
TRIAE_CS42_4BL_TGACv1_320965_AA1052760	FADG3	-	GO:0008152|GO:0003824|GO:0016020|GO:0071704|GO:0044237|GO:0009058|GO:0016740|GO:0016021|GO:0016765|GO:0044249|GO:0051188|GO:0004659|GO:0042372	metabolic process|catalytic activity|membrane|organic substance metabolic process|cellular metabolic process|biosynthetic process|transferase activity|integral component of membrane|transferase activity, transferring alkyl or aryl (other than methyl) groups|cellular biosynthetic process|cofactor biosynthetic process|prenyltransferase activity|phylloquinone biosynthetic process	TGACv1_scaffold_320965_4BL:96936-100255	1.2345	1.10004	1.93418	0.273998	0.212756	0.0933675	0.942284	0.737733	0.813848	0.406641	0.437895	0.546179	0	0.0436409	0.0393547	1.22541	1.21009	1.2668	1.45505	0.621902	0.8761	-4.41874	0.000135719	0.000816406	DOWN	1.61798	0.000219386	0.00590647	UP
TRIAE_CS42_4BL_TGACv1_321022_AA1053840	FADG3	-	-	-	TGACv1_scaffold_321022_4BL:12226-13158	2.28098	2.94431	2.57976	0.1882	0.969478	0.529053	1.0786	0.105545	0.39305	0.366552	0	0.485051	0.0988542	0.1686	0	3.09037	0.505399	3.79387	1.87382	0.333725	0.0410188	-5.07962	0.00149213	0.0066946	DOWN	3.19615	1.06e-06	7.23e-05	UP
TRIAE_CS42_4BL_TGACv1_321146_AA1056160	FADG3	Glyceraldehyde-3-phosphate dehydrogenase [Source:UniProtKB/TrEMBL;Acc:A0A1D5XJY0]	GO:0008152|GO:0003824|GO:0005488|GO:0016491|GO:0071704|GO:0048037|GO:0036094|GO:0044238|GO:0000166|GO:0055114|GO:0050662|GO:0005975|GO:0016620|GO:0050661|GO:0051287|GO:0019318|GO:0006006	metabolic process|catalytic activity|binding|oxidoreductase activity|organic substance metabolic process|cofactor binding|small molecule binding|primary metabolic process|nucleotide binding|oxidation-reduction process|coenzyme binding|carbohydrate metabolic process|oxidoreductase activity, acting on the aldehyde or oxo group of donors, NAD or NADP as acceptor|NADP binding|NAD binding|hexose metab…	TGACv1_scaffold_321146_4BL:65419-67978	80.8025	71.2423	248.846	25.266	7.01435	8.06979	37.726	25.1568	107.798	39.4194	30.5589	43.871	1.29871	2.40931	2.07932	114.481	88.8413	141.727	88.1031	62.1138	86.7684	-3.4132	5.06e-06	4.23e-05	DOWN	1.81608	6.16e-05	0.00214754	UP
TRIAE_CS42_4BL_TGACv1_321274_AA1058260	FADG3	-	GO:0032991|GO:0005198|GO:0008152|GO:0005623|GO:1990904|GO:0071704|GO:0003735|GO:0044237|GO:0005622|GO:0006807|GO:0044238|GO:0009058|GO:0019538|GO:0005737|GO:0030529|GO:0044249|GO:0005840|GO:0006412|GO:0043043	macromolecular complex|structural molecule activity|metabolic process|cell|ribonucleoprotein complex|organic substance metabolic process|structural constituent of ribosome|cellular metabolic process|intracellular|nitrogen compound metabolic process|primary metabolic process|biosynthetic process|protein metabolic process|cytoplasm|intracellular ribonucleoprotein complex|cellular biosynthetic proce…	TGACv1_scaffold_321274_4BL:64796-69887	1.3693	1.28804	2.09515	1.5603	0.513392	0.684578	0.860664	0.441466	1.40341	0.391906	0.579276	0.597927	0.145063	0.156693	0.126436	1.62101	1.17428	1.03552	0.974888	0.86183	1.26429	-2.4667	0.000112075	0.000689192	DOWN	1.59874	6.95e-06	0.000359588	UP
TRIAE_CS42_4BL_TGACv1_321465_AA1060950	FADG3	-	GO:0008152|GO:0003824|GO:0005488|GO:0016491|GO:0055114|GO:0043169|GO:0046872	metabolic process|catalytic activity|binding|oxidoreductase activity|oxidation-reduction process|cation binding|metal ion binding	TGACv1_scaffold_321465_4BL:25296-27291	2.99653	3.32425	7.49576	1.37892	1.67295	1.49768	2.55211	1.48245	4.31968	1.5348	2.066	1.27362	0.422524	0.652001	0.495146	4.01488	3.96037	4.72575	3.53642	3.17857	2.93096	-2.55493	0.00423018	0.0163385	DOWN	1.5031	0.000418981	0.00977979	UP
TRIAE_CS42_4BL_TGACv1_321506_AA1061500	FADG3	-	GO:0008152|GO:0003824|GO:0005488|GO:0016020|GO:0071704|GO:0044237|GO:0036094|GO:0006807|GO:0044238|GO:0097367|GO:0005515|GO:0016740|GO:0016021|GO:0000166|GO:0019538|GO:0016772|GO:0016301|GO:0006796|GO:0016773|GO:0017076|GO:0005524|GO:0006464|GO:0016310|GO:0032559|GO:0004672|GO:0004674|GO:0006468	metabolic process|catalytic activity|binding|membrane|organic substance metabolic process|cellular metabolic process|small molecule binding|nitrogen compound metabolic process|primary metabolic process|carbohydrate derivative binding|protein binding|transferase activity|integral component of membrane|nucleotide binding|protein metabolic process|transferase activity, transferring phosphorus-contai…	TGACv1_scaffold_321506_4BL:16386-19960	3.21891	2.56161	4.43859	2.39607	2.86225	3.27682	3.55703	3.69293	4.6384	2.11433	1.49493	1.20182	0.827743	1.11522	0.895281	5.21914	2.76332	3.63803	2.89179	1.25546	0.687065	-1.72589	0.0048319	0.0183011	DOWN	1.08684	0.00226082	0.0342154	UP
TRIAE_CS42_4BL_TGACv1_321721_AA1064590	FADG3	Photosynthetic NDH subunit of subcomplex B 2, chloroplastic [Source:Projected from Arabidopsis thaliana (AT1G64770) UniProtKB/Swiss-Prot;Acc:Q94AQ8]	GO:0032991|GO:0008152|GO:0003824|GO:0005488|GO:0005623|GO:0016020|GO:0071704|GO:0044237|GO:0043234|GO:0005622|GO:0044238|GO:0030246|GO:0015979|GO:0055114|GO:0043231|GO:0005737|GO:0022900|GO:0005975|GO:0009579|GO:0010598|GO:0042651|GO:0019684|GO:0009536|GO:0009767|GO:0009507|GO:0009535|GO:0009773|GO:0009534	macromolecular complex|metabolic process|catalytic activity|binding|cell|membrane|organic substance metabolic process|cellular metabolic process|protein complex|intracellular|primary metabolic process|carbohydrate binding|photosynthesis|oxidation-reduction process|intracellular membrane-bounded organelle|cytoplasm|electron transport chain|carbohydrate metabolic process|thylakoid|NAD(P)H dehydroge…	TGACv1_scaffold_321721_4BL:32436-35364	3.28259	4.21392	8.80135	0.403426	0.152916	0.317232	1.42292	1.46215	4.32065	1.13985	1.42586	1.3758	0.16301	0.0370693	0.117005	3.16606	4.13926	4.10398	3.67038	3.03743	4.61392	-3.29847	0.00559858	0.0207153	DOWN	2.04786	2.36e-07	1.99e-05	UP
TRIAE_CS42_4BL_TGACv1_321836_AA1066060	FADG3	3-ketoacyl-CoA synthase 10 [Source:Projected from Arabidopsis thaliana (AT2G26250) UniProtKB/Swiss-Prot;Acc:Q570B4]	GO:0050896|GO:0008152|GO:0003824|GO:0005623|GO:0016020|GO:0071704|GO:0044237|GO:0005622|GO:0006950|GO:0044238|GO:0009058|GO:0012505|GO:0016740|GO:0016746|GO:0016021|GO:0043231|GO:0009314|GO:0005737|GO:0044249|GO:0009266|GO:0006629|GO:0080167|GO:0005783|GO:0009409|GO:0016747|GO:0008610|GO:0009416|GO:0006631|GO:0019752|GO:0006633	response to stimulus|metabolic process|catalytic activity|cell|membrane|organic substance metabolic process|cellular metabolic process|intracellular|response to stress|primary metabolic process|biosynthetic process|endomembrane system|transferase activity|transferase activity, transferring acyl groups|integral component of membrane|intracellular membrane-bounded organelle|response to radiation|cy…	TGACv1_scaffold_321836_4BL:43986-49402	243.01	240.518	228.849	59.5147	60.5893	59.9917	67.7478	64.371	166.988	104.596	128.486	78.7546	14.0125	22.4046	6.16357	151.724	199.934	260.684	181.756	250.088	241.074	-3.1036	6.8e-09	9.82e-08	DOWN	1.19185	0.000285853	0.00727589	UP
TRIAE_CS42_4BL_TGACv1_321861_AA1066350	FADG3	Fructose-1,6-bisphosphatase, chloroplastic [Source:Projected from Arabidopsis thaliana (AT3G54050) UniProtKB/Swiss-Prot;Acc:P25851]	GO:0050896|GO:0008152|GO:0003824|GO:0005576|GO:0005623|GO:0071704|GO:0044237|GO:0048046|GO:0005622|GO:0006950|GO:0044238|GO:0016787|GO:0015979|GO:0055114|GO:0043231|GO:0005737|GO:0022900|GO:0005975|GO:0010033|GO:0009725|GO:0016788|GO:1901135|GO:0009266|GO:0009409|GO:0009526|GO:0019684|GO:0010319|GO:0005985|GO:0009311|GO:0006796|GO:0042578|GO:0009536|GO:0009532|GO:0009735|GO:0009767|GO:0030388|GO:…	response to stimulus|metabolic process|catalytic activity|extracellular region|cell|organic substance metabolic process|cellular metabolic process|apoplast|intracellular|response to stress|primary metabolic process|hydrolase activity|photosynthesis|oxidation-reduction process|intracellular membrane-bounded organelle|cytoplasm|electron transport chain|carbohydrate metabolic process|response to org…	TGACv1_scaffold_321861_4BL:7496-9464	25.4592	27.8358	45.5325	5.38612	2.72749	2.95243	12.9001	11.6759	27.1222	10.0496	8.6634	11.0528	0.929417	0.979069	0.756822	26.11	33.1691	33.2775	20.0666	19.5624	25.0724	-2.82234	8.51e-05	0.000539492	DOWN	1.73126	4.58e-07	3.52e-05	UP
TRIAE_CS42_4BL_TGACv1_321969_AA1067340	FADG3	-	GO:0008152|GO:0003824|GO:0005488|GO:0016020|GO:0071704|GO:0044237|GO:0036094|GO:0006807|GO:0044238|GO:0009058|GO:0097367|GO:0005515|GO:0016740|GO:0016021|GO:0000166|GO:0019538|GO:0005975|GO:0016772|GO:0044249|GO:0016301|GO:0006796|GO:0016773|GO:0017076|GO:0016051|GO:0000271|GO:0005524|GO:0006464|GO:0006073|GO:0016310|GO:0032559|GO:0004672|GO:0004674|GO:0006468|GO:0030244	metabolic process|catalytic activity|binding|membrane|organic substance metabolic process|cellular metabolic process|small molecule binding|nitrogen compound metabolic process|primary metabolic process|biosynthetic process|carbohydrate derivative binding|protein binding|transferase activity|integral component of membrane|nucleotide binding|protein metabolic process|carbohydrate metabolic process|…	TGACv1_scaffold_321969_4BL:18978-25205	4.48876	4.3599	5.29742	3.07894	2.84304	3.678	2.5186	1.9189	5.3325	2.41598	2.10528	1.8244	0.594878	1.33165	0.419367	4.66578	4.43536	5.15587	4.34238	4.46801	3.96049	-1.94283	0.0133109	0.0427939	DOWN	1.15656	0.000226187	0.00606158	UP
TRIAE_CS42_4BL_TGACv1_322142_AA1068910	FADG3	-	GO:0005623|GO:0005622|GO:0043231|GO:0005737|GO:0009536|GO:0009507	cell|intracellular|intracellular membrane-bounded organelle|cytoplasm|plastid|chloroplast	TGACv1_scaffold_322142_4BL:16504-19885	2.57788	3.14179	3.99755	1.71153	1.14683	1.67606	1.56625	1.95229	3.21732	0.848454	1.41746	1.24562	0.302198	0.721584	0.278893	2.81411	3.50206	3.27061	1.96148	2.6523	2.43313	-2.2889	0.00190367	0.00825501	DOWN	1.46844	2.72e-05	0.00109294	UP
TRIAE_CS42_4BL_TGACv1_322152_AA1069020	FADG3	Putative PEX11-1 protein [Source:UniProtKB/TrEMBL;Acc:C6K7C6]	GO:0005623|GO:0016020|GO:0005622|GO:0031090|GO:0016021|GO:0043231|GO:0005737|GO:0006996|GO:0007031|GO:0005779|GO:0005778|GO:0005777|GO:0016559	cell|membrane|intracellular|organelle membrane|integral component of membrane|intracellular membrane-bounded organelle|cytoplasm|organelle organization|peroxisome organization|integral component of peroxisomal membrane|peroxisomal membrane|peroxisome|peroxisome fission	TGACv1_scaffold_322152_4BL:14360-16715	10.0764	11.4961	21.9511	3.94793	2.12822	2.01785	6.42397	6.79344	16.8938	5.28799	4.63406	5.00175	0.210894	0.439619	0.324372	12.3911	19.9471	16.4573	11.8714	9.44457	13.9458	-4.38333	3.57e-10	6.34e-09	DOWN	1.54418	1.7e-05	0.000746208	UP
TRIAE_CS42_4BL_TGACv1_322214_AA1069720	FADG3	-	GO:0008152|GO:0003824|GO:0005488|GO:0016491|GO:0071704|GO:0044237|GO:0048037|GO:0036094|GO:0006807|GO:0044238|GO:0009058|GO:0000166|GO:0055114|GO:0050662|GO:0044249|GO:0016627|GO:0006520|GO:0070402|GO:0050661|GO:0016628|GO:0008652|GO:0008839|GO:0019752|GO:0009089|GO:0009085	metabolic process|catalytic activity|binding|oxidoreductase activity|organic substance metabolic process|cellular metabolic process|cofactor binding|small molecule binding|nitrogen compound metabolic process|primary metabolic process|biosynthetic process|nucleotide binding|oxidation-reduction process|coenzyme binding|cellular biosynthetic process|oxidoreductase activity, acting on the CH-CH group…	TGACv1_scaffold_322214_4BL:20497-28015	2.14378	2.46146	2.59011	3.78204	2.56133	4.56629	2.13357	2.13809	3.20644	1.25958	0.991534	0.890413	1.03244	1.19169	1.09075	3.41284	1.38629	0.960565	3.09092	1.56301	2.59687	-1.77997	0.0101748	0.0341952	DOWN	1.1956	0.00303648	0.0422988	UP
TRIAE_CS42_4BL_TGACv1_322324_AA1070610	FADG3	-	GO:0005488|GO:0005515|GO:0046983	binding|protein binding|protein dimerization activity	TGACv1_scaffold_322324_4BL:18145-20470	0.17814	0.250573	0.171968	0.181897	0.271596	0.0929543	0	0	0.253257	0	0	0	0	0	0	0.211854	0	0.733359	0.146345	0.387019	0.237923	-4.43295	0.00585798	0.0215083	DOWN	Inf	0.00233458	0.0350586	UP
TRIAE_CS42_4BL_TGACv1_322607_AA1072260	FADG3	-	GO:0032991|GO:0005215|GO:0050896|GO:0008152|GO:0051179|GO:0005488|GO:0005623|GO:0016020|GO:0071704|GO:0044237|GO:0043234|GO:0005622|GO:0006950|GO:0006807|GO:0022857|GO:0044238|GO:0009058|GO:0005515|GO:0009607|GO:0016021|GO:0019904|GO:0006725|GO:0043231|GO:0045263|GO:0005737|GO:0006952|GO:0009617|GO:0010033|GO:0009725|GO:0006139|GO:0006810|GO:0044249|GO:0033177|GO:1901135|GO:0009579|GO:0042651|GO:…	macromolecular complex|transporter activity|response to stimulus|metabolic process|localization|binding|cell|membrane|organic substance metabolic process|cellular metabolic process|protein complex|intracellular|response to stress|nitrogen compound metabolic process|transmembrane transporter activity|primary metabolic process|biosynthetic process|protein binding|response to biotic stimulus|integra…	TGACv1_scaffold_322607_4BL:20406-21460	41.0704	35.7382	49.0766	17.096	8.85803	9.60061	15.9281	22.8621	34.5292	16.8236	15.1953	15.9431	2.38962	3.33059	2.43055	34.0963	54.7144	45.4995	30.1746	37.4178	38.07	-2.61269	0.000142813	0.000854511	DOWN	1.39214	1.16e-05	0.000545992	UP
TRIAE_CS42_4BL_TGACv1_323956_AA1074210	FADG3	-	GO:0008152|GO:0003824|GO:0005488|GO:0016020|GO:0016491|GO:0048037|GO:0036094|GO:0000166|GO:0055114|GO:0050662|GO:0016614|GO:0016899|GO:0050660|GO:0003885	metabolic process|catalytic activity|binding|membrane|oxidoreductase activity|cofactor binding|small molecule binding|nucleotide binding|oxidation-reduction process|coenzyme binding|oxidoreductase activity, acting on CH-OH group of donors|oxidoreductase activity, acting on the CH-OH group of donors, oxygen as acceptor|flavin adenine dinucleotide binding|D-arabinono-1,4-lactone oxidase activity	TGACv1_scaffold_323956_4BL:22-2473	0.768693	0.639487	2.49927	0.0550787	0.016448	0.0656792	0.0657663	0.0308887	0.23005	0.183912	0.745735	0.113573	0	0.0164475	0	0.141115	0.525914	0.858643	0.265882	1.09378	1.45684	-4.31527	0.00478976	0.0181595	DOWN	1.90518	0.00356807	0.0475449	UP
TRIAE_CS42_4BS_TGACv1_327873_AA1077290	FADG3	Probable sucrose-phosphate synthase 4 [Source:Projected from Arabidopsis thaliana (AT4G10120) UniProtKB/Swiss-Prot;Acc:F4JLK2]	GO:0008152|GO:0003824|GO:0005623|GO:0016020|GO:0005886|GO:0071704|GO:0044237|GO:0071944|GO:0044238|GO:0016740|GO:0016757|GO:0005975|GO:0008194|GO:0005985|GO:0009311|GO:0016758|GO:0046527|GO:0035251|GO:0046524	metabolic process|catalytic activity|cell|membrane|plasma membrane|organic substance metabolic process|cellular metabolic process|cell periphery|primary metabolic process|transferase activity|transferase activity, transferring glycosyl groups|carbohydrate metabolic process|UDP-glycosyltransferase activity|sucrose metabolic process|oligosaccharide metabolic process|transferase activity, transferri…	TGACv1_scaffold_327873_4BS:38045-44063	3.67382	3.83458	5.04549	1.22514	0.714218	0.849218	1.61121	2.53228	4.89921	1.52243	1.08405	1.83417	0.0528948	0.285679	0.180797	3.87015	4.7025	5.08857	3.494	2.54737	3.03677	-3.6693	7.75e-08	9.26e-07	DOWN	1.49929	8.82e-06	0.000434836	UP
TRIAE_CS42_4BS_TGACv1_327950_AA1079600	FADG3	-	GO:0005488|GO:0005515	binding|protein binding	TGACv1_scaffold_327950_4BS:191756-194960	0.654566	0.336704	0.589697	0.12476	0.44708	0.218611	0.178747	0.299899	0.694782	0.158694	0.0474751	0	0.131063	0.127733	0.134392	0.34871	0.797713	1.23594	1.44112	0.455058	0.202028	-2.55532	0.00949423	0.0322699	DOWN	2.93891	0.000444575	0.0102251	UP
TRIAE_CS42_4BS_TGACv1_328015_AA1081010	FADG3	-	GO:0005488|GO:0005623|GO:0016020|GO:0005622|GO:0005515|GO:0043231|GO:0005737|GO:0009579|GO:0042651|GO:0009536|GO:0009532|GO:0009570|GO:0009507|GO:0009535|GO:0009534	binding|cell|membrane|intracellular|protein binding|intracellular membrane-bounded organelle|cytoplasm|thylakoid|thylakoid membrane|plastid|plastid stroma|chloroplast stroma|chloroplast|chloroplast thylakoid membrane|chloroplast thylakoid	TGACv1_scaffold_328015_4BS:111934-114270	7.80161	7.68619	17.8949	5.65289	2.30207	2.14506	2.82273	1.82561	9.50024	2.38334	4.1065	6.35811	0.494898	0.613868	0.507459	9.27695	10.5809	12.0176	3.61794	8.38332	11.0913	-2.53059	0.000956792	0.004558	DOWN	1.37756	0.00156873	0.0261252	UP
TRIAE_CS42_4BS_TGACv1_328113_AA1083000	FADG3	-	-	-	TGACv1_scaffold_328113_4BS:48347-50955	3.89956	4.66205	6.08515	1.85803	1.60519	1.83148	1.75905	1.48883	4.74265	1.66184	2.2536	2.90771	0.20914	0.396331	0.321675	4.26605	6.41553	4.54834	3.04327	3.48285	4.10844	-3.67798	1.46e-06	1.36e-05	DOWN	1.10207	0.00279732	0.0398794	UP
TRIAE_CS42_4BS_TGACv1_328216_AA1084770	FADG3	Fructose-bisphosphate aldolase [Source:UniProtKB/TrEMBL;Acc:W5EDL3]	GO:0008152|GO:0003824|GO:0071704|GO:0044237|GO:0016829|GO:0006807|GO:0044238|GO:0006725|GO:0005975|GO:0006139|GO:0006139|GO:0016830|GO:1901135|GO:0006796|GO:0016832|GO:0006753|GO:0016310|GO:0006096|GO:0009117|GO:0019752|GO:0004332|GO:0006163|GO:0009150|GO:0006165|GO:0046939|GO:0046496|GO:0006090|GO:0046034	metabolic process|catalytic activity|organic substance metabolic process|cellular metabolic process|lyase activity|nitrogen compound metabolic process|primary metabolic process|cellular aromatic compound metabolic process|carbohydrate metabolic process|nucleobase-containing compound metabolic process|nucleobase-containing compound metabolic process|carbon-carbon lyase activity|carbohydrate deriva…	TGACv1_scaffold_328216_4BS:12476-15560	29.0643	28.9301	70.4058	24.7725	7.70538	9.90311	12.9078	12.1311	28.9765	13.4192	13.9106	18.4152	1.34614	1.91326	1.29668	30.0905	42.4409	37.0092	29.4994	26.631	43.2383	-3.3381	1.93e-08	2.57e-07	DOWN	1.48896	0.00013508	0.00400835	UP
TRIAE_CS42_4BS_TGACv1_328945_AA1096000	FADG3	-	GO:0032991|GO:0003824|GO:0051179|GO:0005488|GO:0005623|GO:1990904|GO:0005622|GO:0036094|GO:0097367|GO:0016787|GO:0016817|GO:0000166|GO:0003676|GO:0005737|GO:0006810|GO:0001882|GO:0030529|GO:0046907|GO:0017076|GO:0006886|GO:0032549|GO:0048500|GO:0015031|GO:0071705|GO:0003723|GO:0034613|GO:0016818|GO:0006605|GO:0008312|GO:0019001|GO:0016462|GO:0005525|GO:0045047|GO:0006614|GO:0003924	macromolecular complex|catalytic activity|localization|binding|cell|ribonucleoprotein complex|intracellular|small molecule binding|carbohydrate derivative binding|hydrolase activity|hydrolase activity, acting on acid anhydrides|nucleotide binding|nucleic acid binding|cytoplasm|transport|nucleoside binding|intracellular ribonucleoprotein complex|intracellular transport|purine nucleotide binding|in…	TGACv1_scaffold_328945_4BS:67087-72785	2.01529	2.51395	4.18766	3.17214	2.07389	1.98649	1.35131	0.753394	2.75869	0.667987	0.951511	1.50269	0.525404	0.520591	0.384827	3.4548	3.01877	3.13409	1.87973	1.47967	2.44221	-2.56441	0.000106583	0.000658971	DOWN	1.48126	0.000275472	0.00707342	UP
TRIAE_CS42_4BS_TGACv1_329104_AA1097850	FADG3	-	GO:0003824	catalytic activity	TGACv1_scaffold_329104_4BS:45727-49495	40.3983	35.6265	98.0696	32.9974	15.4144	18.5676	22.1226	23.2631	79.2396	14.0397	21.9059	28.0908	5.77772	5.72564	3.64165	60.3604	53.8389	76.2454	36.7794	35.0702	57.9889	-2.62649	6.48e-05	0.000422746	DOWN	1.44291	0.000542281	0.0119148	UP
TRIAE_CS42_4BS_TGACv1_329397_AA1100880	FADG3	-	GO:0005623|GO:0016020|GO:0005622|GO:0016021|GO:0043231|GO:0005737|GO:0009579|GO:0042651|GO:0009536|GO:0009507|GO:0009535|GO:0009534	cell|membrane|intracellular|integral component of membrane|intracellular membrane-bounded organelle|cytoplasm|thylakoid|thylakoid membrane|plastid|chloroplast|chloroplast thylakoid membrane|chloroplast thylakoid	TGACv1_scaffold_329397_4BS:24077-27545	5.20513	5.32845	8.25032	6.45193	4.84489	3.04991	3.6873	3.47256	5.57327	1.49438	3.0795	2.30709	0.548527	1.35875	0.843689	7.92253	9.74869	8.96198	5.26622	5.13168	5.65876	-2.60145	4.1e-05	0.000279998	DOWN	1.44881	0.000146808	0.00429081	UP
TRIAE_CS42_4BS_TGACv1_329408_AA1100970	FADG3	-	GO:0005623|GO:0005622|GO:0071944|GO:0043231|GO:0005737|GO:0005618|GO:0009526|GO:0009536|GO:0009532|GO:0009505|GO:0009570|GO:0009941|GO:0009507	cell|intracellular|cell periphery|intracellular membrane-bounded organelle|cytoplasm|cell wall|plastid envelope|plastid|plastid stroma|plant-type cell wall|chloroplast stroma|chloroplast envelope|chloroplast	TGACv1_scaffold_329408_4BS:28746-33244	7.04248	6.67095	13.8058	4.53678	2.34674	3.55263	5.00433	3.53382	8.62864	3.29658	4.9705	4.20095	0.701444	0.910047	0.553287	8.51786	7.11114	9.55324	6.09526	5.36705	9.7337	-1.93045	0.00679999	0.0243828	DOWN	1.14221	0.00139125	0.0239062	UP
TRIAE_CS42_4BS_TGACv1_329456_AA1101580	FADG3	-	-	-	TGACv1_scaffold_329456_4BS:3976-5551	2.9871	3.91364	3.71272	0.640609	1.62199	1.05346	0.838087	1.06234	3.80033	1.67408	1.59504	0.603035	0.760788	0.465789	0.360054	2.14095	4.18884	3.27915	1.44546	3.39784	2.98742	-2.13705	0.0045975	0.0175351	DOWN	1.45469	0.000773945	0.0155175	UP
TRIAE_CS42_4BS_TGACv1_329461_AA1101630	FADG3	-	GO:0008152|GO:0003824|GO:0005488|GO:0016491|GO:0055114|GO:0043169|GO:0046872	metabolic process|catalytic activity|binding|oxidoreductase activity|oxidation-reduction process|cation binding|metal ion binding	TGACv1_scaffold_329461_4BS:4106-6053	1.15094	1.64773	1.92101	0.146897	0.482541	0.175169	1.19269	0.329582	0.818053	0.708494	0.195613	0	0	0.029244	0	2.39507	0.482128	1.06605	1.09324	1.0071	0.661807	-5.87086	1.86e-05	0.000137254	DOWN	2.38412	0.00214996	0.0330838	UP
TRIAE_CS42_4BS_TGACv1_329513_AA1102120	FADG3	-	GO:0005488|GO:0043169|GO:0046872	binding|cation binding|metal ion binding	TGACv1_scaffold_329513_4BS:6756-10889	3.59489	3.84067	4.57017	1.37267	2.219	1.46421	3.29239	4.38536	3.79461	1.56105	0.834574	0.953759	0.313497	0.409924	0	3.71171	3.95356	3.85009	2.59303	2.15883	1.61335	-2.56945	0.000570097	0.00290818	DOWN	1.84175	4.54e-06	0.00025235	UP
TRIAE_CS42_4BS_TGACv1_329631_AA1102810	FADG3	-	GO:0008152|GO:0005488|GO:0005623|GO:0071704|GO:0044237|GO:0005622|GO:0044238|GO:0030246|GO:0043231|GO:0030247|GO:0005737|GO:0005975|GO:0043036|GO:2001070|GO:0009536|GO:0009532|GO:0006073|GO:0009570|GO:0009507|GO:0005982	metabolic process|binding|cell|organic substance metabolic process|cellular metabolic process|intracellular|primary metabolic process|carbohydrate binding|intracellular membrane-bounded organelle|polysaccharide binding|cytoplasm|carbohydrate metabolic process|starch grain|starch binding|plastid|plastid stroma|cellular glucan metabolic process|chloroplast stroma|chloroplast|starch metabolic process	TGACv1_scaffold_329631_4BS:19127-22825	4.08126	4.30116	6.00038	2.11567	1.64824	2.06868	2.13524	4.10702	5.95958	1.45385	1.81312	2.0675	0.521843	0.494458	0.495469	5.09088	9.68381	6.67581	4.6849	2.55752	3.56148	-2.81015	0.000285959	0.00158128	DOWN	1.43093	2e-05	0.000852447	UP
TRIAE_CS42_4BS_TGACv1_329981_AA1105270	FADG3	-	GO:0008152|GO:0003824|GO:0071704|GO:0044238|GO:0016787|GO:0005975|GO:0016798|GO:0004553|GO:0046556|GO:0046373	metabolic process|catalytic activity|organic substance metabolic process|primary metabolic process|hydrolase activity|carbohydrate metabolic process|hydrolase activity, acting on glycosyl bonds|hydrolase activity, hydrolyzing O-glycosyl compounds|alpha-L-arabinofuranosidase activity|L-arabinose metabolic process	TGACv1_scaffold_329981_4BS:11536-19245	60.8195	61.2376	79.1123	24.2534	26.3902	32.0598	52.2027	52.526	81.0348	19.8228	43.0089	25.1125	5.23265	9.98381	3.23208	48.0866	52.2084	69.6254	44.7897	62.2676	74.4036	-2.601	1.7e-05	0.000126484	DOWN	1.19375	0.000727432	0.0148253	UP
TRIAE_CS42_4BS_TGACv1_330402_AA1107550	FADG3	-	GO:0008152|GO:0003824|GO:0005488|GO:0016491|GO:0071704|GO:0044237|GO:0006807|GO:0055114|GO:0051536|GO:0051537|GO:0042128|GO:0008942	metabolic process|catalytic activity|binding|oxidoreductase activity|organic substance metabolic process|cellular metabolic process|nitrogen compound metabolic process|oxidation-reduction process|iron-sulfur cluster binding|2 iron, 2 sulfur cluster binding|nitrate assimilation|nitrite reductase [NAD(P)H] activity	TGACv1_scaffold_330402_4BS:11707-15665	1.94578	2.17825	5.27672	1.24559	0.25427	0.660823	1.24259	1.78648	3.67337	0.96522	1.15493	1.31675	0.0993868	0.113006	0.135886	3.5037	3.27461	3.81431	2.72117	2.90762	4.94974	-3.31463	2.79e-05	0.000197644	DOWN	1.45167	0.000544779	0.0119504	UP
TRIAE_CS42_4BS_TGACv1_330835_AA1108980	FADG3	-	GO:0008152|GO:0003824|GO:0005623|GO:0005622|GO:0043231|GO:0005737|GO:0009536|GO:0009507	metabolic process|catalytic activity|cell|intracellular|intracellular membrane-bounded organelle|cytoplasm|plastid|chloroplast	TGACv1_scaffold_330835_4BS:7468-11026	1.97693	2.49293	3.44356	3.43368	2.28646	2.49022	1.56248	1.43149	3.72552	1.13623	0.89608	1.33955	0.658096	0.817558	0.424885	3.27489	2.94921	4.15333	2.04405	1.48098	1.51735	-2.66913	9.04e-05	0.000569173	DOWN	1.23076	0.0016568	0.0272251	UP
TRIAE_CS42_4DL_TGACv1_342438_AA1113790	FADG3	-	GO:0050896|GO:0008152|GO:0005488|GO:0071704|GO:0044237|GO:0006950|GO:0036094|GO:0006807|GO:0051716|GO:0044238|GO:0097367|GO:0000166|GO:0006725|GO:0003676|GO:0006139|GO:0033554|GO:0017076|GO:0006259|GO:0006974|GO:0005524|GO:0032559|GO:0006281	response to stimulus|metabolic process|binding|organic substance metabolic process|cellular metabolic process|response to stress|small molecule binding|nitrogen compound metabolic process|cellular response to stimulus|primary metabolic process|carbohydrate derivative binding|nucleotide binding|cellular aromatic compound metabolic process|nucleic acid binding|nucleobase-containing compound metabol…	TGACv1_scaffold_342438_4DL:180677-231385	0.844472	0.711824	1.31215	1.07952	1.31886	0.917207	0.622745	0.519007	0.793792	0.390118	0.317424	0.318001	0.176744	0.301444	0.241643	0.960082	0.702822	1.13053	0.609125	0.477302	0.647949	-2.35902	0.00256966	0.0106698	DOWN	1.48388	0.000900123	0.0174182	UP
TRIAE_CS42_4DL_TGACv1_342519_AA1115730	FADG3	-	GO:0005623|GO:0016020|GO:0005622|GO:0031090|GO:0016021|GO:0043231|GO:0005737|GO:0006996|GO:0007031|GO:0005779|GO:0005778|GO:0005777|GO:0016559	cell|membrane|intracellular|organelle membrane|integral component of membrane|intracellular membrane-bounded organelle|cytoplasm|organelle organization|peroxisome organization|integral component of peroxisomal membrane|peroxisomal membrane|peroxisome|peroxisome fission	TGACv1_scaffold_342519_4DL:76646-78963	10.4912	9.73985	22.8709	4.02231	2.58525	2.4134	8.22761	7.35705	20.1284	7.00751	3.80422	6.67142	0.459317	0.504848	0.251199	16.3349	17.1166	16.4056	13.2619	11.6183	16.826	-3.63136	7e-07	6.99e-06	DOWN	1.30179	0.00116938	0.0209846	UP
TRIAE_CS42_4DL_TGACv1_342578_AA1117070	FADG3	-	-	-	TGACv1_scaffold_342578_4DL:45377-47537	4.42648	4.50841	5.35303	1.61036	2.14088	1.53996	1.37705	1.66085	2.84483	1.35876	2.49063	1.47287	0.436596	0.480909	0.587587	1.92392	3.30172	4.81732	2.19431	5.60039	5.20943	-3.24931	1.42e-05	0.000107795	DOWN	1.42468	7.8e-05	0.00258698	UP
TRIAE_CS42_4DL_TGACv1_342659_AA1119240	FADG3	-	GO:0005623|GO:0005622|GO:0043231|GO:0005737|GO:0009579|GO:0009536|GO:0009507	cell|intracellular|intracellular membrane-bounded organelle|cytoplasm|thylakoid|plastid|chloroplast	TGACv1_scaffold_342659_4DL:23786-26188	6.57856	7.29418	10.0424	6.11205	5.35879	3.70867	4.82385	2.78667	8.22156	2.98315	2.91649	4.01014	0.824104	1.40556	0.88026	8.77046	5.91035	7.74882	5.91701	4.54374	6.86894	-2.35253	0.000343446	0.00185993	DOWN	1.271	0.000179408	0.00501378	UP
TRIAE_CS42_4DL_TGACv1_342709_AA1120220	FADG3	-	GO:0016020|GO:0016021	membrane|integral component of membrane	TGACv1_scaffold_342709_4DL:56746-58900	2.87136	2.55725	2.14733	1.21492	1.44341	0.863952	0.56768	0.29628	1.22574	0.764338	1.16076	0.89861	0.249723	0.110422	0	1.69793	1.60774	1.57603	1.40252	1.98566	2.30312	-3.87646	5.31e-08	6.53e-07	DOWN	1.42383	0.00039246	0.00927749	UP
TRIAE_CS42_4DL_TGACv1_342751_AA1121130	FADG3	-	-	-	TGACv1_scaffold_342751_4DL:108566-114566	3.91102	4.30503	5.1702	1.62042	0.985122	0.828219	1.94872	2.79163	5.58647	1.38489	1.61854	2.148	0.0607983	0.241953	0.187038	3.27566	7.61558	7.09336	2.86362	3.52999	4.16338	-3.54202	0.00105056	0.00493746	DOWN	1.37771	0.000131674	0.0039244	UP
TRIAE_CS42_4DL_TGACv1_342770_AA1121580	FADG3	-	GO:0008152|GO:0003824|GO:0005488|GO:0016491|GO:0016705|GO:0055114|GO:0004497|GO:0046906|GO:0043169|GO:0020037|GO:0046872|GO:0046914|GO:0005506	metabolic process|catalytic activity|binding|oxidoreductase activity|oxidoreductase activity, acting on paired donors, with incorporation or reduction of molecular oxygen|oxidation-reduction process|monooxygenase activity|tetrapyrrole binding|cation binding|heme binding|metal ion binding|transition metal ion binding|iron ion binding	TGACv1_scaffold_342770_4DL:89258-93955	0.573742	0.537988	0.910701	1.18461	0.86305	0.678664	0.317094	0.146031	0.845812	0.275293	0.225384	0.120795	0	0.0932999	0.014027	0.327486	1.00219	1.09172	0.39278	0.553991	0.465422	-6.02477	2.1e-15	7.34e-14	DOWN	1.70233	0.00104729	0.0195119	UP
TRIAE_CS42_4DL_TGACv1_342775_AA1121720	FADG3	Photosynthetic NDH subunit of subcomplex B 2, chloroplastic [Source:Projected from Arabidopsis thaliana (AT1G64770) UniProtKB/Swiss-Prot;Acc:Q94AQ8]	GO:0032991|GO:0008152|GO:0003824|GO:0005488|GO:0005623|GO:0016020|GO:0071704|GO:0044237|GO:0043234|GO:0005622|GO:0044238|GO:0030246|GO:0015979|GO:0055114|GO:0043231|GO:0005737|GO:0022900|GO:0005975|GO:0009579|GO:0010598|GO:0042651|GO:0019684|GO:0009536|GO:0009767|GO:0009507|GO:0009535|GO:0009773|GO:0009534	macromolecular complex|metabolic process|catalytic activity|binding|cell|membrane|organic substance metabolic process|cellular metabolic process|protein complex|intracellular|primary metabolic process|carbohydrate binding|photosynthesis|oxidation-reduction process|intracellular membrane-bounded organelle|cytoplasm|electron transport chain|carbohydrate metabolic process|thylakoid|NAD(P)H dehydroge…	TGACv1_scaffold_342775_4DL:65256-66761	3.80411	5.75093	12.4145	2.00366	0.248556	0.472673	2.69432	2.59358	8.61225	1.74982	1.27265	2.82859	0.0971534	0.423453	0.199253	5.51439	4.1944	8.79949	6.73375	4.76627	5.69867	-2.66962	0.0139868	0.0445251	DOWN	1.90874	4.36e-05	0.00162534	UP
TRIAE_CS42_4DL_TGACv1_342788_AA1122140	FADG3	Protein disulfide-isomerase LQY1, chloroplastic [Source:Projected from Arabidopsis thaliana (AT1G75690) UniProtKB/Swiss-Prot;Acc:Q8GSJ6]	GO:0008152|GO:0003824|GO:0005623|GO:0016020|GO:0071704|GO:0044237|GO:0005622|GO:0006807|GO:0016853|GO:0044238|GO:0015979|GO:0016021|GO:0043231|GO:0019538|GO:0005737|GO:0009579|GO:0042651|GO:0019684|GO:0009765|GO:0009536|GO:0009532|GO:0010206|GO:0003756|GO:0009570|GO:0030091|GO:0009507|GO:0009535|GO:0009534	metabolic process|catalytic activity|cell|membrane|organic substance metabolic process|cellular metabolic process|intracellular|nitrogen compound metabolic process|isomerase activity|primary metabolic process|photosynthesis|integral component of membrane|intracellular membrane-bounded organelle|protein metabolic process|cytoplasm|thylakoid|thylakoid membrane|photosynthesis, light reaction|photosy…	TGACv1_scaffold_342788_4DL:22297-25545	8.45637	11.1109	19.8738	7.30756	2.15245	2.86524	4.44655	6.06416	8.87352	4.01114	6.26601	7.06985	0.578415	1.10609	0.700962	10.9824	9.05085	11.8662	11.417	9.01708	13.4431	-2.35759	0.00949916	0.0322829	DOWN	1.18501	0.00195391	0.0308285	UP
TRIAE_CS42_4DL_TGACv1_342881_AA1124620	FADG3	Methionine--tRNA ligase, chloroplastic/mitochondrial [Source:Projected from Arabidopsis thaliana (AT3G55400) UniProtKB/Swiss-Prot;Acc:Q9M2T9]	GO:0008152|GO:0022414|GO:0003824|GO:0005488|GO:0032502|GO:0005623|GO:0000003|GO:0071704|GO:0044237|GO:0016874|GO:0005622|GO:0036094|GO:0006807|GO:0044238|GO:0009058|GO:0097367|GO:0048437|GO:0000166|GO:0006725|GO:0043231|GO:0019538|GO:0005737|GO:0009791|GO:0007275|GO:0048608|GO:0006139|GO:0044249|GO:0048481|GO:0099402|GO:0048731|GO:0048367|GO:0006520|GO:0048467|GO:0016070|GO:0048440|GO:0017076|GO:…	metabolic process|reproductive process|catalytic activity|binding|developmental process|cell|reproduction|organic substance metabolic process|cellular metabolic process|ligase activity|intracellular|small molecule binding|nitrogen compound metabolic process|primary metabolic process|biosynthetic process|carbohydrate derivative binding|floral organ development|nucleotide binding|cellular aromatic …	TGACv1_scaffold_342881_4DL:69656-77635	2.66272	2.42166	3.65233	2.17809	1.92291	2.22651	1.25294	1.15929	3.1137	1.18561	0.762254	0.999885	0.350752	0.683689	0.222653	3.37733	2.90337	2.79482	2.55196	1.69144	1.99638	-1.83096	0.00507914	0.0190869	DOWN	1.56748	1.94e-05	0.00083182	UP
TRIAE_CS42_4DL_TGACv1_343075_AA1129010	FADG3	-	-	-	TGACv1_scaffold_343075_4DL:23586-32006	7.62655	6.703	8.37338	3.22138	2.65326	2.86652	4.15527	5.25577	8.6528	3.04505	4.80947	1.91804	0.991581	1.77288	0.707317	5.3433	5.58386	9.24352	5.86891	7.42205	5.91048	-1.74623	0.0100387	0.033822	DOWN	1.21607	0.000815376	0.0161242	UP
TRIAE_CS42_4DL_TGACv1_343143_AA1130500	FADG3	-	-	-	TGACv1_scaffold_343143_4DL:67234-67915	14.7511	14.2118	7.1192	2.51014	0.92263	1.18429	6.73245	6.42613	5.97415	3.58199	1.62863	1.65901	0.067618	0.153767	0.138665	8.99522	5.9922	1.97226	13.0501	8.03448	3.59205	-5.61189	1.96e-09	3.09e-08	DOWN	2.39298	4.03e-07	3.17e-05	UP
TRIAE_CS42_4DL_TGACv1_343303_AA1132970	FADG3	-	GO:0008152|GO:0003824|GO:0005488|GO:0016020|GO:0016491|GO:0016021|GO:0016705|GO:0055114|GO:0004497|GO:0046906|GO:0043169|GO:0020037|GO:0046872|GO:0046914|GO:0005506	metabolic process|catalytic activity|binding|membrane|oxidoreductase activity|integral component of membrane|oxidoreductase activity, acting on paired donors, with incorporation or reduction of molecular oxygen|oxidation-reduction process|monooxygenase activity|tetrapyrrole binding|cation binding|heme binding|metal ion binding|transition metal ion binding|iron ion binding	TGACv1_scaffold_343303_4DL:47066-49169	0.226398	0.363921	0.478659	0	0.0394454	0	0	0	0.204336	0.049017	0.0879623	0	0	0	0	0	0.354717	0.248523	0.106273	0.281045	0.34553	#NAME?	0.00327746	0.013148	DOWN	2.9642	0.00133084	0.0231854	UP
TRIAE_CS42_4DL_TGACv1_343315_AA1133050	FADG3	-	GO:0008152|GO:0003824|GO:0005488|GO:0016020|GO:0016491|GO:0016021|GO:0016705|GO:0055114|GO:0004497|GO:0046906|GO:0043169|GO:0020037|GO:0046872|GO:0046914|GO:0005506	metabolic process|catalytic activity|binding|membrane|oxidoreductase activity|integral component of membrane|oxidoreductase activity, acting on paired donors, with incorporation or reduction of molecular oxygen|oxidation-reduction process|monooxygenase activity|tetrapyrrole binding|cation binding|heme binding|metal ion binding|transition metal ion binding|iron ion binding	TGACv1_scaffold_343315_4DL:53926-58494	6.08439	5.68723	10.1072	0.820989	1.12783	1.82769	0.914961	0.880062	6.62129	2.1119	3.74187	1.59888	0	0.108966	0	1.83583	4.54034	10.2689	2.46609	6.3665	10.6752	-6.57662	4.67e-13	1.24e-11	DOWN	1.55371	4.46e-05	0.00165741	UP
TRIAE_CS42_4DL_TGACv1_343449_AA1134600	FADG3	-	GO:0005488|GO:0005515	binding|protein binding	TGACv1_scaffold_343449_4DL:34866-43824	4.23964	3.1487	3.0505	4.006	3.37088	4.31913	3.47201	2.84122	4.24956	1.2333	1.71895	0.426843	1.12571	1.85449	0.996896	4.44154	3.31366	3.53477	2.96848	2.21088	1.42282	-2.17481	8.93e-05	0.000562938	DOWN	1.62725	0.000211908	0.00574107	UP
TRIAE_CS42_4DL_TGACv1_343524_AA1135940	FADG3	-	-	-	TGACv1_scaffold_343524_4DL:44965-45705	4.6996	4.82638	8.00845	1.89565	0.849168	0.787209	1.78249	1.92721	5.82841	1.64839	3.2347	2.6263	0	0.035381	0	2.73204	8.1666	10.3181	3.78922	6.13435	4.02926	-8.28735	9.03e-15	2.92e-13	DOWN	1.22342	0.00312408	0.0432311	UP
TRIAE_CS42_4DL_TGACv1_343669_AA1138030	FADG3	-	GO:0005488|GO:0005515|GO:0046983	binding|protein binding|protein dimerization activity	TGACv1_scaffold_343669_4DL:53857-56310	4.09649	4.66156	7.96037	2.98158	3.6359	2.96321	0.791181	1.54851	4.53563	0.829655	1.61777	2.07785	0	0.593599	0.0594776	2.04492	4.5968	7.92532	2.9987	5.63932	5.15188	-4.26464	9.22e-08	1.09e-06	DOWN	1.88536	5.91e-06	0.000314971	UP
TRIAE_CS42_4DL_TGACv1_343728_AA1138790	FADG3	-	GO:0008152|GO:0003824|GO:0016491|GO:0071704|GO:0044238|GO:0009058|GO:0055114|GO:0016614|GO:0006629|GO:0008610|GO:0008202|GO:0016616|GO:0006694|GO:0003854	metabolic process|catalytic activity|oxidoreductase activity|organic substance metabolic process|primary metabolic process|biosynthetic process|oxidation-reduction process|oxidoreductase activity, acting on CH-OH group of donors|lipid metabolic process|lipid biosynthetic process|steroid metabolic process|oxidoreductase activity, acting on the CH-OH group of donors, NAD or NADP as acceptor|steroid…	TGACv1_scaffold_343728_4DL:58697-63615	7.58976	8.05668	14.2833	4.25634	3.75514	3.91919	4.88842	6.63378	10.5554	3.21863	2.07706	2.84744	1.12643	1.47486	0.945047	9.71756	8.90034	10.7946	9.01903	4.37853	6.77161	-2.3669	0.00487259	0.0184282	DOWN	1.87792	4.56e-07	3.51e-05	UP
TRIAE_CS42_4DL_TGACv1_343826_AA1140120	FADG3	-	GO:0008152|GO:0003824|GO:0005488|GO:0016020|GO:0071704|GO:0044237|GO:0036094|GO:0006807|GO:0044238|GO:0097367|GO:0016740|GO:0016021|GO:0000166|GO:0019538|GO:0016772|GO:0016301|GO:0006796|GO:0016773|GO:0017076|GO:0005524|GO:0006464|GO:0016310|GO:0032559|GO:0004672|GO:0006468	metabolic process|catalytic activity|binding|membrane|organic substance metabolic process|cellular metabolic process|small molecule binding|nitrogen compound metabolic process|primary metabolic process|carbohydrate derivative binding|transferase activity|integral component of membrane|nucleotide binding|protein metabolic process|transferase activity, transferring phosphorus-containing groups|kina…	TGACv1_scaffold_343826_4DL:31446-37183	4.41505	3.83353	3.88776	3.03848	3.62468	3.71022	4.00787	10.6555	7.62641	2.65925	1.47454	1.86248	0.323587	0.596642	0.161423	5.72407	7.46705	3.12817	6.8419	3.66072	2.48991	-3.31825	1.53e-10	2.87e-09	DOWN	1.0172	0.00282044	0.0401109	UP
TRIAE_CS42_4DL_TGACv1_343858_AA1140540	FADG3	-	-	-	TGACv1_scaffold_343858_4DL:8877-10305	1.52438	1.91772	1.45011	0.406043	0.363766	0.645636	0.45247	0.708545	1.21435	0.150629	0.30044	0.6512	0.0947903	0.0538896	0	1.32402	2.10009	2.03723	0.816736	0.511967	1.06218	-4.13631	0.000625875	0.00315585	DOWN	2.15001	0.000642833	0.0134747	UP
TRIAE_CS42_4DL_TGACv1_344066_AA1143150	FADG3	-	GO:0005215|GO:0051179|GO:0016020|GO:0022857|GO:0016021|GO:0006810|GO:0055085	transporter activity|localization|membrane|transmembrane transporter activity|integral component of membrane|transport|transmembrane transport	TGACv1_scaffold_344066_4DL:18328-27595	16.8208	20.9975	21.3245	8.52046	8.97978	8.45715	11.3096	11.6067	13.9461	9.86473	5.1419	5.88267	1.73834	3.18062	1.72102	22.2478	15.8339	8.40441	19.3958	14.083	7.5793	-1.6561	0.00815805	0.028435	DOWN	1.50144	2.89e-05	0.00115319	UP
TRIAE_CS42_4DL_TGACv1_344100_AA1143650	FADG3	Fructose-1,6-bisphosphatase, chloroplastic [Source:Projected from Arabidopsis thaliana (AT3G54050) UniProtKB/Swiss-Prot;Acc:P25851]	GO:0050896|GO:0008152|GO:0003824|GO:0005488|GO:0005576|GO:0005623|GO:0071704|GO:0044237|GO:0048046|GO:0005622|GO:0006950|GO:0044238|GO:0009058|GO:0016787|GO:0015979|GO:0055114|GO:0043231|GO:0005737|GO:0015977|GO:0022900|GO:0005975|GO:0010033|GO:0009725|GO:0016788|GO:1901135|GO:0009266|GO:0009409|GO:0043169|GO:0009526|GO:0019684|GO:0010319|GO:0005985|GO:0009311|GO:0006796|GO:0042578|GO:0046872|GO:…	response to stimulus|metabolic process|catalytic activity|binding|extracellular region|cell|organic substance metabolic process|cellular metabolic process|apoplast|intracellular|response to stress|primary metabolic process|biosynthetic process|hydrolase activity|photosynthesis|oxidation-reduction process|intracellular membrane-bounded organelle|cytoplasm|carbon fixation|electron transport chain|c…	TGACv1_scaffold_344100_4DL:10178-12073	27.9836	28.8624	47.1351	7.28445	4.20585	3.83353	12.1774	10.3511	28.473	9.39922	14.4804	15.7719	0.481846	0.821808	0.813785	27.2991	34.3923	35.636	20.5786	19.7098	28.0674	-3.32271	1.59e-06	1.48e-05	DOWN	1.39087	6.12e-05	0.00213477	UP
TRIAE_CS42_4DL_TGACv1_344485_AA1147510	FADG3	-	GO:0032991|GO:0005198|GO:0008152|GO:0005623|GO:1990904|GO:0071704|GO:0003735|GO:0044237|GO:0005622|GO:0006807|GO:0044238|GO:0009058|GO:0019538|GO:0005737|GO:0030529|GO:0044249|GO:0005840|GO:0015934|GO:0006412|GO:0043043	macromolecular complex|structural molecule activity|metabolic process|cell|ribonucleoprotein complex|organic substance metabolic process|structural constituent of ribosome|cellular metabolic process|intracellular|nitrogen compound metabolic process|primary metabolic process|biosynthetic process|protein metabolic process|cytoplasm|intracellular ribonucleoprotein complex|cellular biosynthetic proce…	TGACv1_scaffold_344485_4DL:5977-9465	2.02228	2.66378	4.69928	6.34728	2.12394	2.30611	1.20535	0.81498	2.48439	0.936322	0.916605	0.90674	0.602554	0.34256	0.205956	2.8857	1.30072	2.46668	1.89206	1.03055	2.00057	-2.44457	0.00284991	0.0116582	DOWN	1.76592	0.000130323	0.00389691	UP
TRIAE_CS42_4DL_TGACv1_345847_AA1154590	FADG3	-	GO:0008152|GO:0003824|GO:0005488|GO:0016020|GO:0071704|GO:0044237|GO:0036094|GO:0006807|GO:0044238|GO:0097367|GO:0016740|GO:0016021|GO:0000166|GO:0019538|GO:0016772|GO:0016301|GO:0006796|GO:0016773|GO:0017076|GO:0005524|GO:0006464|GO:0016310|GO:0032559|GO:0004672|GO:0004674|GO:0006468	metabolic process|catalytic activity|binding|membrane|organic substance metabolic process|cellular metabolic process|small molecule binding|nitrogen compound metabolic process|primary metabolic process|carbohydrate derivative binding|transferase activity|integral component of membrane|nucleotide binding|protein metabolic process|transferase activity, transferring phosphorus-containing groups|kina…	TGACv1_scaffold_345847_4DL:9931-11892	0.427297	0.60761	0.67683	0.492203	0.841865	0.59462	0.609106	0.125502	0.186909	0.174308	0.059598	0.138395	0.16453	0.187075	0	0.750424	1.40198	0.685565	1.05307	0.66649	0.643813	-3.04162	0.00430994	0.0165977	DOWN	2.20092	0.0009967	0.0188142	UP
TRIAE_CS42_4DS_TGACv1_361012_AA1158660	FADG3	3-ketoacyl-CoA synthase [Source:UniProtKB/TrEMBL;Acc:W5ETQ3]	GO:0008152|GO:0003824|GO:0016020|GO:0071704|GO:0044237|GO:0044238|GO:0009058|GO:0016740|GO:0016746|GO:0016021|GO:0044249|GO:0006629|GO:0016747|GO:0008610|GO:0006631|GO:0019752|GO:0006633	metabolic process|catalytic activity|membrane|organic substance metabolic process|cellular metabolic process|primary metabolic process|biosynthetic process|transferase activity|transferase activity, transferring acyl groups|integral component of membrane|cellular biosynthetic process|lipid metabolic process|transferase activity, transferring acyl groups other than amino-acyl groups|lipid biosynth…	TGACv1_scaffold_361012_4DS:16233-19536	22.0308	22.4316	16.2592	13.1363	11.6424	13.1599	10.0196	5.78132	12.7183	13.0018	7.69785	5.14667	3.73681	5.13002	4.22361	16.2972	15.7398	15.1886	16.781	11.8973	11.4552	-2.4152	8.91e-07	8.72e-06	DOWN	1.23225	0.00149276	0.0251942	UP
TRIAE_CS42_4DS_TGACv1_361106_AA1161020	FADG3	-	GO:0050896|GO:0008152|GO:0003824|GO:0005488|GO:0032502|GO:0071704|GO:0044237|GO:0006950|GO:0036094|GO:0006807|GO:0044238|GO:0097367|GO:0016740|GO:0009414|GO:0000166|GO:0019538|GO:0007275|GO:0016772|GO:1902584|GO:0006970|GO:0009415|GO:0043169|GO:2000070|GO:0016301|GO:0006796|GO:0016773|GO:0017076|GO:0046872|GO:0010152|GO:0048229|GO:0005524|GO:0006464|GO:0005509|GO:0009555|GO:0016310|GO:0032559|GO:…	response to stimulus|metabolic process|catalytic activity|binding|developmental process|organic substance metabolic process|cellular metabolic process|response to stress|small molecule binding|nitrogen compound metabolic process|primary metabolic process|carbohydrate derivative binding|transferase activity|response to water deprivation|nucleotide binding|protein metabolic process|multicellular or…	TGACv1_scaffold_361106_4DS:15657-19769	3.0226	2.11955	2.53245	1.22891	1.19998	1.04451	1.85982	2.15313	3.14005	0.860661	1.15855	1.60871	0.522226	0.478327	0.267751	2.21924	1.80467	2.3828	2.03309	1.70408	1.30042	-2.32725	7.23e-05	0.000466428	DOWN	1.08095	0.00283186	0.0402312	UP
TRIAE_CS42_4DS_TGACv1_361266_AA1164560	FADG3	-	-	-	TGACv1_scaffold_361266_4DS:82737-88775	7.44902	9.53472	10.6076	5.98577	5.93059	4.94306	20.181	23.6999	11.0248	5.77412	3.25128	3.02521	1.43032	2.14506	1.34022	14.3363	7.22861	5.60292	11.0204	7.22571	5.30159	-2.1988	6.83e-05	0.000442763	DOWN	1.19511	0.000882377	0.0171496	UP
TRIAE_CS42_4DS_TGACv1_361398_AA1167080	FADG3	-	-	-	TGACv1_scaffold_361398_4DS:50996-52150	2.9034	2.69253	1.29345	0.34206	0.510742	0.0777179	1.14357	2.64336	3.06899	0.972917	0.354286	0.862043	0	0.0226989	0.163756	1.859	5.51155	3.86147	1.51365	2.37208	1.92218	-4.34937	0.000204265	0.00117312	DOWN	1.65394	0.00276124	0.0395516	UP
TRIAE_CS42_4DS_TGACv1_361403_AA1167180	FADG3	-	GO:0008152|GO:0003824|GO:0032259|GO:0016740|GO:0008168	metabolic process|catalytic activity|methylation|transferase activity|methyltransferase activity	TGACv1_scaffold_361403_4DS:49132-51760	7.78906	5.52375	5.74933	6.39333	6.95035	8.20918	1.5082	4.06715	13.135	3.60141	2.54403	1.88908	0.901013	1.39701	0.293967	5.06691	6.97963	11.0026	6.72801	5.30876	5.47314	-2.37109	0.000368574	0.00197832	DOWN	1.24643	0.00114275	0.0206612	UP
TRIAE_CS42_4DS_TGACv1_361467_AA1168510	FADG3	-	GO:0032991|GO:0005198|GO:0050896|GO:0008152|GO:0005488|GO:0032502|GO:0005623|GO:0016020|GO:1990904|GO:0071704|GO:0003735|GO:0044237|GO:0005622|GO:0006950|GO:0006807|GO:0044238|GO:0009058|GO:0006725|GO:0003676|GO:0043231|GO:0019538|GO:0005737|GO:0007389|GO:0007275|GO:0006139|GO:0030529|GO:0044249|GO:0009266|GO:0009579|GO:0006996|GO:0042651|GO:0009409|GO:0005634|GO:0042254|GO:0016070|GO:0003002|GO:…	macromolecular complex|structural molecule activity|response to stimulus|metabolic process|binding|developmental process|cell|membrane|ribonucleoprotein complex|organic substance metabolic process|structural constituent of ribosome|cellular metabolic process|intracellular|response to stress|nitrogen compound metabolic process|primary metabolic process|biosynthetic process|cellular aromatic compou…	TGACv1_scaffold_361467_4DS:61343-67516	12.3438	13.0066	20.4521	20.1119	7.23121	10.4148	7.06234	4.45302	13.3254	4.08682	6.56413	7.02564	2.05035	2.72646	2.31625	16.1344	16.8196	11.6299	7.38566	7.83624	10.4997	-1.97414	0.00127993	0.00586388	DOWN	1.37359	6.5e-05	0.00223732	UP
TRIAE_CS42_4DS_TGACv1_361541_AA1169860	FADG3	Probable sucrose-phosphate synthase 4 [Source:Projected from Arabidopsis thaliana (AT4G10120) UniProtKB/Swiss-Prot;Acc:F4JLK2]	GO:0008152|GO:0003824|GO:0005623|GO:0016020|GO:0005886|GO:0071704|GO:0044237|GO:0071944|GO:0044238|GO:0016740|GO:0016757|GO:0005975|GO:0008194|GO:0005985|GO:0009311|GO:0016758|GO:0046527|GO:0035251|GO:0046524	metabolic process|catalytic activity|cell|membrane|plasma membrane|organic substance metabolic process|cellular metabolic process|cell periphery|primary metabolic process|transferase activity|transferase activity, transferring glycosyl groups|carbohydrate metabolic process|UDP-glycosyltransferase activity|sucrose metabolic process|oligosaccharide metabolic process|transferase activity, transferri…	TGACv1_scaffold_361541_4DS:58916-64605	4.23608	3.59119	5.32109	1.97491	2.07015	1.80348	2.76379	3.02784	6.14089	2.51323	1.59566	1.52713	0.235142	0.621229	0.340399	3.91013	4.12517	5.68004	4.06782	2.9042	3.11137	-2.947	4.45e-06	3.76e-05	DOWN	1.22213	0.000417417	0.00974606	UP
TRIAE_CS42_4DS_TGACv1_361640_AA1171030	FADG3	Fructose-bisphosphate aldolase [Source:UniProtKB/TrEMBL;Acc:W5ETU1]	GO:0008152|GO:0003824|GO:0071704|GO:0044237|GO:0016829|GO:0006807|GO:0044238|GO:0006725|GO:0005975|GO:0006139|GO:0016830|GO:1901135|GO:0006796|GO:0016832|GO:0006753|GO:0016310|GO:0006096|GO:0009117|GO:0019752|GO:0004332|GO:0006163|GO:0009150|GO:0006165|GO:0046939|GO:0046496|GO:0006090|GO:0046034	metabolic process|catalytic activity|organic substance metabolic process|cellular metabolic process|lyase activity|nitrogen compound metabolic process|primary metabolic process|cellular aromatic compound metabolic process|carbohydrate metabolic process|nucleobase-containing compound metabolic process|carbon-carbon lyase activity|carbohydrate derivative metabolic process|phosphate-containing compo…	TGACv1_scaffold_361640_4DS:26218-29283	39.4686	41.639	99.2806	26.0697	10.3053	9.2995	15.3422	15.5802	36.8908	16.5163	20.5891	25.3585	1.83404	2.27071	1.17017	47.007	50.4604	52.0862	40.1249	35.6051	55.7677	-3.46734	3.2e-09	4.89e-08	DOWN	1.53001	0.000105213	0.00328081	UP
TRIAE_CS42_4DS_TGACv1_361697_AA1171680	FADG3	-	GO:0005488|GO:0007017|GO:0005515|GO:0000226|GO:0051301|GO:0000910|GO:0006996|GO:0007049|GO:0007010|GO:0015631|GO:0008017	binding|microtubule-based process|protein binding|microtubule cytoskeleton organization|cell division|cytokinesis|organelle organization|cell cycle|cytoskeleton organization|tubulin binding|microtubule binding	TGACv1_scaffold_361697_4DS:33527-38455	1.43677	1.5545	2.86256	0.169271	0.320144	0.230694	0.673696	0.421973	0.855379	0.711736	0.601138	0.40719	0.0790325	0.0673966	0.0202652	1.65591	1.64992	2.18386	0.976024	1.60071	0.688806	-3.04694	0.000864684	0.00418321	DOWN	1.76692	6.78e-05	0.0023169	UP
TRIAE_CS42_4DS_TGACv1_361806_AA1172980	FADG3	-	GO:0005623|GO:0016020|GO:0005622|GO:0016021|GO:0043231|GO:0005737|GO:0009579|GO:0042651|GO:0009536|GO:0009507|GO:0009535|GO:0009534	cell|membrane|intracellular|integral component of membrane|intracellular membrane-bounded organelle|cytoplasm|thylakoid|thylakoid membrane|plastid|chloroplast|chloroplast thylakoid membrane|chloroplast thylakoid	TGACv1_scaffold_361806_4DS:14417-16293	8.00631	9.29964	12.5271	5.63624	4.01297	4.2735	5.40188	5.98788	12.0222	2.90823	1.59075	4.31021	0.588208	1.11468	0.442301	10.2246	9.89061	11.4377	7.83843	6.56564	9.0487	-2.83878	2.65e-05	0.000188783	DOWN	1.75983	1.11e-05	0.000526347	UP
TRIAE_CS42_4DS_TGACv1_361964_AA1174840	FADG3	Translationally-controlled tumor protein homolog [Source:UniProtKB/Swiss-Prot;Acc:Q8LRM8]	GO:0005623|GO:0005622|GO:0005737	cell|intracellular|cytoplasm	TGACv1_scaffold_361964_4DS:17024-19315	195.439	194.507	207.342	315.203	320.558	351.951	156.225	112.214	180.452	113.972	88.0589	83.84	117.238	156.432	109.713	201.587	153.223	174.564	143.067	167.036	115.247	-1.73309	0.00306876	0.0124265	DOWN	1.06306	0.000959425	0.0182712	UP
TRIAE_CS42_4DS_TGACv1_361976_AA1175100	FADG3	2-carboxy-D-arabinitol-1-phosphatase [Source:UniProtKB/Swiss-Prot;Acc:W5EP13]	GO:0008152|GO:0003824|GO:0005623|GO:0044237|GO:0005622|GO:0016787|GO:0043231|GO:0005737|GO:0016788|GO:0006796|GO:0042578|GO:0009536|GO:0009532|GO:0009570|GO:0016791|GO:0009507|GO:0016311|GO:0047538	metabolic process|catalytic activity|cell|cellular metabolic process|intracellular|hydrolase activity|intracellular membrane-bounded organelle|cytoplasm|hydrolase activity, acting on ester bonds|phosphate-containing compound metabolic process|phosphoric ester hydrolase activity|plastid|plastid stroma|chloroplast stroma|phosphatase activity|chloroplast|dephosphorylation|2-carboxy-D-arabinitol-1-ph…	TGACv1_scaffold_361976_4DS:31149-34763	2.04936	1.72681	3.40325	2.33989	1.61259	2.04694	1.67639	1.64059	4.15582	1.02675	1.07872	0.904675	0.378189	0.550953	0.218132	2.89287	2.41694	3.91887	2.25378	1.11704	1.82463	-2.46587	0.00064182	0.00322607	DOWN	1.25403	0.00185016	0.0295514	UP
TRIAE_CS42_4DS_TGACv1_361979_AA1175240	FADG3	Photosynthetic NDH subunit of subcomplex B 1, chloroplastic [Source:Projected from Arabidopsis thaliana (AT1G15980) UniProtKB/Swiss-Prot;Acc:Q9S9N6]	-	-	TGACv1_scaffold_361979_4DS:37639-39855	4.00988	3.25238	12.2388	1.95315	0.112171	0.204769	1.54282	1.236	5.67111	1.70014	1.60075	1.98791	0	0.10469	0	4.58445	3.6314	7.4307	4.926	3.72968	5.32792	-4.44911	0.000200471	0.00115405	DOWN	1.88254	6.2e-05	0.00215686	UP
TRIAE_CS42_4DS_TGACv1_362062_AA1176260	FADG3	-	GO:0005215|GO:0051179|GO:0016020|GO:0022857|GO:0016021|GO:0006810|GO:0006811|GO:0071705|GO:0055085|GO:0015711|GO:0034220|GO:0006865|GO:0008509|GO:0006820|GO:0098656|GO:1905039|GO:0003333|GO:0015171	transporter activity|localization|membrane|transmembrane transporter activity|integral component of membrane|transport|ion transport|nitrogen compound transport|transmembrane transport|organic anion transport|ion transmembrane transport|amino acid transport|anion transmembrane transporter activity|anion transport|anion transmembrane transport|carboxylic acid transmembrane transport|amino acid tra…	TGACv1_scaffold_362062_4DS:15746-20814	0.588863	0.889185	1.10233	0.546569	0.424393	0.248325	0.40029	0.367886	0.744081	0.365011	0.291163	0.225412	0.0382807	0.0507806	0.0392552	0.628072	0.587138	0.881492	0.615671	0.637486	0.889692	-2.57234	0.00584963	0.021484	DOWN	1.54941	0.000708837	0.0145335	UP
TRIAE_CS42_4DS_TGACv1_362194_AA1177660	FADG3	-	GO:0008152|GO:0003824|GO:0071704|GO:0044238|GO:0016787|GO:0005975|GO:0016798|GO:0004553	metabolic process|catalytic activity|organic substance metabolic process|primary metabolic process|hydrolase activity|carbohydrate metabolic process|hydrolase activity, acting on glycosyl bonds|hydrolase activity, hydrolyzing O-glycosyl compounds	TGACv1_scaffold_362194_4DS:27464-32125	6.09651	5.90767	5.34206	2.95776	2.04348	2.87311	3.09953	6.58666	8.65958	2.76802	3.41003	2.33645	0.726593	0.843741	0.538976	6.62217	9.77439	8.28256	7.31697	6.137	5.22264	-2.5433	0.00463626	0.0176622	DOWN	1.02663	0.00106165	0.0196761	UP
TRIAE_CS42_4DS_TGACv1_362234_AA1178020	FADG3	-	GO:0008152|GO:0003824|GO:0005488|GO:0071704|GO:0044238|GO:0030246|GO:0005975	metabolic process|catalytic activity|binding|organic substance metabolic process|primary metabolic process|carbohydrate binding|carbohydrate metabolic process	TGACv1_scaffold_362234_4DS:15346-19722	11.5176	11.5224	14.5103	3.12595	3.88231	5.1736	7.06234	5.51063	14.1544	4.51025	2.64329	3.80271	1.12943	2.78573	0.516702	13.6842	14.5987	22.5664	10.1603	12.2001	8.5671	-2.83045	0.000906554	0.00435363	DOWN	1.77707	2.41e-07	2.03e-05	UP
TRIAE_CS42_5AL_TGACv1_374111_AA1190610	FADG3	Peroxidase [Source:UniProtKB/TrEMBL;Acc:A0A1D5YBV3]	GO:0050896|GO:0008152|GO:0003824|GO:0005488|GO:0005576|GO:0016209|GO:0016491|GO:0044237|GO:0004601|GO:0006950|GO:0072593|GO:0055114|GO:0006979|GO:0046906|GO:0098869|GO:0043169|GO:0020037|GO:0046872|GO:0042744	response to stimulus|metabolic process|catalytic activity|binding|extracellular region|antioxidant activity|oxidoreductase activity|cellular metabolic process|peroxidase activity|response to stress|reactive oxygen species metabolic process|oxidation-reduction process|response to oxidative stress|tetrapyrrole binding|cellular oxidant detoxification|cation binding|heme binding|metal ion binding|hyd…	TGACv1_scaffold_374111_5AL:79577-82195	6.44202	7.06033	6.14051	2.29796	2.14282	2.2292	2.21753	2.1044	4.94062	3.18413	1.71758	1.52307	0.73903	0.980347	0.252604	4.91566	3.5685	4.91622	3.96195	4.22435	2.67864	-2.4404	0.000182747	0.00106374	DOWN	1.61229	1.87e-05	0.000805594	UP
TRIAE_CS42_5AL_TGACv1_374163_AA1192110	FADG3	-	-	-	TGACv1_scaffold_374163_5AL:69515-70915	6.72928	7.62103	6.13453	2.2902	2.08294	1.98642	2.73468	8.83651	8.18095	3.39881	3.23497	2.61169	0.0729098	0.393777	0.336424	5.0921	10.0024	6.82753	6.65879	7.77731	6.29393	-3.77369	2.37e-06	2.12e-05	DOWN	1.14774	0.000687281	0.0141806	UP
TRIAE_CS42_5AL_TGACv1_374243_AA1194860	FADG3	-	GO:0008152|GO:0003824|GO:0016829|GO:0009058|GO:0016844	metabolic process|catalytic activity|lyase activity|biosynthetic process|strictosidine synthase activity	TGACv1_scaffold_374243_5AL:30986-34013	21.4818	22.6937	21.2539	7.4148	7.49338	7.27648	7.77717	6.65449	12.7187	8.35207	10.3886	9.6019	2.43041	2.72803	1.15023	12.2281	13.3285	14.8762	14.9624	19.9004	22.2167	-2.53106	6.15e-07	6.2e-06	DOWN	1.20697	9.82e-05	0.00311769	UP
TRIAE_CS42_5AL_TGACv1_374248_AA1195130	FADG3	-	-	-	TGACv1_scaffold_374248_5AL:131279-132695	8.41954	10.8271	9.34226	7.21784	7.13269	7.79	3.72856	1.56383	3.42166	3.82725	3.34178	3.64102	2.31066	2.6643	0.500574	4.02635	9.04037	6.44487	2.76662	11.0298	8.91441	-2.83849	2.27e-05	0.000163842	DOWN	1.40308	1.42e-05	0.000644342	UP
TRIAE_CS42_5AL_TGACv1_374308_AA1196480	FADG3	-	-	-	TGACv1_scaffold_374308_5AL:74536-79265	1.2232	1.14693	1.13696	1.66514	2.19635	1.1348	0.265103	0.674582	1.24506	0.360372	0.308038	0.0953746	0.242969	0.22101	0.149493	1.35751	1.65632	0.969776	0.725743	0.459309	0.443681	-3.32331	8.14e-05	0.000517736	DOWN	2.19904	0.00127972	0.0225014	UP
TRIAE_CS42_5AL_TGACv1_374493_AA1201540	FADG3	-	GO:0005215|GO:0051179|GO:0016020|GO:0022857|GO:0016021|GO:0006810|GO:0015267|GO:0055085	transporter activity|localization|membrane|transmembrane transporter activity|integral component of membrane|transport|channel activity|transmembrane transport	TGACv1_scaffold_374493_5AL:121086-122698	0.96046	1.80124	2.38394	3.64241	3.84904	2.95962	0.446092	0.488946	1.12696	0.65836	0.497538	0.0963035	0.065412	0.446252	0	1.47929	1.56066	2.30958	2.10405	1.01572	0.678693	-4.37626	3.2e-09	4.89e-08	DOWN	2.03889	0.00108739	0.0199764	UP
TRIAE_CS42_5AL_TGACv1_374600_AA1204120	FADG3	-	GO:0005215|GO:0016020|GO:0016021	transporter activity|membrane|integral component of membrane	TGACv1_scaffold_374600_5AL:57476-67896	5.22884	4.82845	4.27153	1.76693	2.05794	1.31596	2.06161	3.28477	4.02985	1.85431	2.15153	1.22318	0	0.316597	0	3.3161	4.02215	1.34341	4.47823	2.97195	3.52185	-4.90838	2.95e-09	4.54e-08	DOWN	1.45431	5.39e-05	0.00192913	UP
TRIAE_CS42_5AL_TGACv1_374690_AA1206680	FADG3	Chlorophyll a-b binding protein 4, chloroplastic [Source:Projected from Arabidopsis thaliana (AT3G47470) UniProtKB/Swiss-Prot;Acc:P27521]	GO:0032991|GO:0008152|GO:0005488|GO:0005623|GO:0016020|GO:0071704|GO:0044237|GO:0043234|GO:0005622|GO:0006807|GO:0044238|GO:0015979|GO:0016021|GO:0009521|GO:0043231|GO:0019538|GO:0005737|GO:0046906|GO:0009579|GO:0042651|GO:0019684|GO:0009765|GO:0009522|GO:0016168|GO:0009536|GO:0009523|GO:0006464|GO:0009507|GO:0009535|GO:0009534|GO:0018298	macromolecular complex|metabolic process|binding|cell|membrane|organic substance metabolic process|cellular metabolic process|protein complex|intracellular|nitrogen compound metabolic process|primary metabolic process|photosynthesis|integral component of membrane|photosystem|intracellular membrane-bounded organelle|protein metabolic process|cytoplasm|tetrapyrrole binding|thylakoid|thylakoid membr…	TGACv1_scaffold_374690_5AL:77837-79315	74.7737	66.5408	114.854	21.4944	5.9582	7.02592	21.9309	25.1302	107.242	34.7973	21.6552	8.54624	0.835728	2.05255	3.61637	61.7256	178.26	158.676	39.92	86.7774	29.2045	-4.69201	7.51e-05	0.000481611	DOWN	1.97861	2.17e-05	0.000913343	UP
TRIAE_CS42_5AL_TGACv1_374826_AA1209700	FADG3	-	GO:0050896|GO:0008152|GO:0005488|GO:0005623|GO:0071704|GO:0044237|GO:0003700|GO:0005622|GO:0006807|GO:0044238|GO:0009058|GO:0009607|GO:0006725|GO:0003676|GO:0043231|GO:0006139|GO:0044249|GO:0009620|GO:0005634|GO:0016070|GO:0003677|GO:0010468|GO:0051252|GO:0006351|GO:0006355|GO:2001141|GO:1903506	response to stimulus|metabolic process|binding|cell|organic substance metabolic process|cellular metabolic process|transcription factor activity, sequence-specific DNA binding|intracellular|nitrogen compound metabolic process|primary metabolic process|biosynthetic process|response to biotic stimulus|cellular aromatic compound metabolic process|nucleic acid binding|intracellular membrane-bounded o…	TGACv1_scaffold_374826_5AL:66786-70215	27.1864	30.0332	40.8989	18.2984	18.1113	18.5244	19.4164	25.6223	26.3322	13.31	13.2945	9.72949	4.72465	5.64507	4.19341	30.8902	26.3728	28.7264	22.9561	24.6184	21.0741	-2.46646	3.78e-07	3.97e-06	DOWN	1.43321	1.51e-05	0.000681308	UP
TRIAE_CS42_5AL_TGACv1_374842_AA1210000	FADG3	DEAD-box ATP-dependent RNA helicase 50 [Source:Projected from Arabidopsis thaliana (AT3G06980) UniProtKB/Swiss-Prot;Acc:Q8GUG7]	GO:0050896|GO:0003824|GO:0005488|GO:0005623|GO:0006955|GO:0005622|GO:0006950|GO:0036094|GO:0051716|GO:0097367|GO:0009607|GO:0016787|GO:0016817|GO:0000166|GO:0003676|GO:0043231|GO:0005737|GO:0006952|GO:0010033|GO:0009725|GO:0045087|GO:0009620|GO:0050832|GO:0009753|GO:0009723|GO:0017076|GO:0009536|GO:0006968|GO:0009814|GO:0009751|GO:0016818|GO:0071369|GO:0005524|GO:0032559|GO:0071446|GO:0071395|GO:…	response to stimulus|catalytic activity|binding|cell|immune response|intracellular|response to stress|small molecule binding|cellular response to stimulus|carbohydrate derivative binding|response to biotic stimulus|hydrolase activity|hydrolase activity, acting on acid anhydrides|nucleotide binding|nucleic acid binding|intracellular membrane-bounded organelle|cytoplasm|defense response|response to…	TGACv1_scaffold_374842_5AL:35707-39415	2.06226	1.3906	2.53039	1.77247	0.767358	0.887701	1.02273	0.613873	2.56166	0.8474	0.728775	0.539653	0.0499897	0.227359	0.0640753	1.91192	1.89553	2.18712	1.47877	1.04622	1.18257	-3.16406	4.76e-05	0.000319673	DOWN	1.49971	8.66e-05	0.00281412	UP
TRIAE_CS42_5AL_TGACv1_374916_AA1211930	FADG3	Photosystem I reaction center subunit V, chloroplastic [Source:Projected from Arabidopsis thaliana (AT1G55670) UniProtKB/Swiss-Prot;Acc:Q9S7N7]	GO:0032991|GO:0008152|GO:0005488|GO:0005623|GO:0016020|GO:0071704|GO:0044237|GO:0043234|GO:0005622|GO:0006807|GO:0044238|GO:0015979|GO:0009521|GO:0006725|GO:0098807|GO:0055114|GO:0043231|GO:0005737|GO:0022900|GO:0046906|GO:0006139|GO:0009579|GO:0042651|GO:0009526|GO:0019684|GO:0009522|GO:0006796|GO:0010109|GO:0016168|GO:0009536|GO:0050821|GO:0009767|GO:0030093|GO:0006753|GO:0009780|GO:0009117|GO:…	macromolecular complex|metabolic process|binding|cell|membrane|organic substance metabolic process|cellular metabolic process|protein complex|intracellular|nitrogen compound metabolic process|primary metabolic process|photosynthesis|photosystem|cellular aromatic compound metabolic process|chloroplast thylakoid membrane protein complex|oxidation-reduction process|intracellular membrane-bounded org…	TGACv1_scaffold_374916_5AL:70377-71245	166.826	178.278	162.746	50.1592	13.1693	16.4202	42.6313	61.823	109.478	45.4845	32.9639	26.3524	2.22883	3.49968	4.67973	98.7633	176.082	161.709	103.881	99.8861	68.0986	-4.56734	6.83e-07	6.84e-06	DOWN	2.27675	1.1e-10	2.21e-08	UP
TRIAE_CS42_5AL_TGACv1_375043_AA1214600	FADG3	NAD(P)H-quinone oxidoreductase subunit L, chloroplastic [Source:Projected from Arabidopsis thaliana (AT1G70760) UniProtKB/Swiss-Prot;Acc:Q9CAC5]	GO:0032991|GO:0008152|GO:0003824|GO:0005623|GO:0016020|GO:0016491|GO:0043234|GO:0005622|GO:0016021|GO:0016651|GO:0055114|GO:0043231|GO:0005737|GO:0009579|GO:0010598|GO:0042651|GO:0006461|GO:0009536|GO:0016655|GO:0009507|GO:0009535|GO:0009534|GO:0010258	macromolecular complex|metabolic process|catalytic activity|cell|membrane|oxidoreductase activity|protein complex|intracellular|integral component of membrane|oxidoreductase activity, acting on NAD(P)H|oxidation-reduction process|intracellular membrane-bounded organelle|cytoplasm|thylakoid|NAD(P)H dehydrogenase complex (plastoquinone)|thylakoid membrane|protein complex assembly|plastid|oxidoreduc…	TGACv1_scaffold_375043_5AL:47257-48955	9.74693	8.76993	15.1082	3.83878	1.15888	2.47389	5.32116	5.42986	11.1542	2.64725	3.16753	4.64619	0.394524	0.647956	0.674252	11.4298	12.177	12.3822	7.30199	6.80684	10.9521	-2.7219	0.00166898	0.00737239	DOWN	1.68452	3.81e-06	0.000217496	UP
TRIAE_CS42_5AL_TGACv1_375070_AA1215320	FADG3	-	GO:0008152|GO:0003824|GO:0071704|GO:0044237|GO:0006807|GO:0044238|GO:0016787|GO:0019538|GO:0016788|GO:0006796|GO:0042578|GO:0006464|GO:0016791|GO:0016311|GO:0004721|GO:0006470|GO:0004725|GO:0035335|GO:0008138	metabolic process|catalytic activity|organic substance metabolic process|cellular metabolic process|nitrogen compound metabolic process|primary metabolic process|hydrolase activity|protein metabolic process|hydrolase activity, acting on ester bonds|phosphate-containing compound metabolic process|phosphoric ester hydrolase activity|cellular protein modification process|phosphatase activity|dephosp…	TGACv1_scaffold_375070_5AL:57709-68561	2.28304	1.48952	2.03948	0.932398	1.63795	0.728869	1.02165	0.984449	1.61211	1.0785	0.876545	0.659725	0.211275	0.305741	0.0393875	1.91631	1.50568	1.91653	1.1253	1.53011	0.972498	-2.51575	0.000774354	0.00379874	DOWN	1.15236	0.00371786	0.0489574	UP
TRIAE_CS42_5AL_TGACv1_375265_AA1218830	FADG3	Protein AUXIN RESPONSE 4 [Source:Projected from Arabidopsis thaliana (AT1G54990) UniProtKB/Swiss-Prot;Acc:Q9FZ33]	-	-	TGACv1_scaffold_375265_5AL:51524-54198	4.2497	4.09867	2.50676	0.84367	0.950243	1.47847	1.79607	0.811259	1.99132	1.63665	1.18784	1.34207	0.0759728	0.201561	0	3.03201	1.72631	3.1101	3.0547	1.60714	1.7657	-3.84484	3.36e-05	0.000234014	DOWN	1.38145	0.000400774	0.00943577	UP
TRIAE_CS42_5AL_TGACv1_375323_AA1219860	FADG3	-	GO:0032991|GO:0005623|GO:0016020|GO:0043234|GO:0005622|GO:0016021|GO:0009579|GO:0009512	macromolecular complex|cell|membrane|protein complex|intracellular|integral component of membrane|thylakoid|cytochrome b6f complex	TGACv1_scaffold_375323_5AL:16246-17510	20.8857	22.462	36.161	5.1015	1.15787	1.46017	8.34951	4.37491	14.1214	8.30282	4.58988	8.71952	0.38112	0.433344	0.635051	18.6958	17.009	23.1834	18.3887	15.2774	19.7717	-2.4874	0.00849887	0.0294258	DOWN	1.87927	5.58e-07	4.15e-05	UP
TRIAE_CS42_5AL_TGACv1_375383_AA1220850	FADG3	Photosystem I reaction center subunit III, chloroplastic [Source:Projected from Arabidopsis thaliana (AT1G31330) UniProtKB/Swiss-Prot;Acc:Q9SHE8]	GO:0032991|GO:0008152|GO:0005623|GO:0016020|GO:0044237|GO:0043234|GO:0005622|GO:0015979|GO:0009538|GO:0016021|GO:0009521|GO:0009579|GO:0009522	macromolecular complex|metabolic process|cell|membrane|cellular metabolic process|protein complex|intracellular|photosynthesis|photosystem I reaction center|integral component of membrane|photosystem|thylakoid|photosystem I	TGACv1_scaffold_375383_5AL:72501-79575	54.642	55.379	50.3728	11.8406	4.09357	3.12593	12.5591	18.7678	41.3873	13.852	8.64241	7.57039	0.485623	0.913207	1.87693	30.239	63.3116	48.3425	29.2028	31.5751	21.3172	-4.2648	6.7e-05	0.00043541	DOWN	2.41547	3.7e-11	8.61e-09	UP
TRIAE_CS42_5AL_TGACv1_375477_AA1222440	FADG3	-	GO:0003824|GO:0005488|GO:0048037|GO:0050662	catalytic activity|binding|cofactor binding|coenzyme binding	TGACv1_scaffold_375477_5AL:15241-17495	3.44332	3.30687	1.80263	3.63479	2.54469	3.7156	1.6507	3.85478	2.47044	1.437	0.396799	0.49148	0.897269	1.21004	0.898675	2.63712	4.65854	1.08913	1.91772	1.49329	0.467646	-1.80155	0.00711905	0.0253643	DOWN	1.879	0.000312789	0.00780239	UP
TRIAE_CS42_5AL_TGACv1_375663_AA1225300	FADG3	-	GO:0003824|GO:0016020|GO:0016740|GO:0016021|GO:0016757	catalytic activity|membrane|transferase activity|integral component of membrane|transferase activity, transferring glycosyl groups	TGACv1_scaffold_375663_5AL:48571-50235	1.04821	1.86813	1.43705	1.11676	1.11172	1.30016	1.06683	0.556811	0.863811	0.310765	0.0826369	0.351823	0.195543	0.352034	0.200521	0.997159	0.777543	0.700432	0.748791	0.396045	0.757434	-2.89212	0.000394796	0.00210185	DOWN	2.54639	3.28e-05	0.00127724	UP
TRIAE_CS42_5AL_TGACv1_375996_AA1230340	FADG3	Metacaspase-9 [Source:Projected from Arabidopsis thaliana (AT5G04200) UniProtKB/Swiss-Prot;Acc:Q9FYE1]	GO:0008152|GO:0003824|GO:0005576|GO:0071704|GO:0048046|GO:0006807|GO:0044238|GO:0016787|GO:0008233|GO:0019538|GO:0006508|GO:0008234	metabolic process|catalytic activity|extracellular region|organic substance metabolic process|apoplast|nitrogen compound metabolic process|primary metabolic process|hydrolase activity|peptidase activity|protein metabolic process|proteolysis|cysteine-type peptidase activity	TGACv1_scaffold_375996_5AL:15257-16595	4.52725	5.49666	9.26663	2.68814	4.49369	3.75327	3.85183	5.22219	13.9667	1.78794	3.49278	3.34613	0.172201	0.548233	0.0353242	4.76486	10.33	18.9805	2.96737	8.09155	9.4337	-5.08834	1.75e-12	4.32e-11	DOWN	1.16099	0.0027579	0.0395319	UP
TRIAE_CS42_5AL_TGACv1_376050_AA1231400	FADG3	Glyceraldehyde-3-phosphate dehydrogenase [Source:UniProtKB/TrEMBL;Acc:A0A1D5YL67]	GO:0008152|GO:0003824|GO:0005488|GO:0016491|GO:0071704|GO:0048037|GO:0036094|GO:0044238|GO:0000166|GO:0055114|GO:0050662|GO:0005975|GO:0016620|GO:0050661|GO:0051287|GO:0019318|GO:0006006	metabolic process|catalytic activity|binding|oxidoreductase activity|organic substance metabolic process|cofactor binding|small molecule binding|primary metabolic process|nucleotide binding|oxidation-reduction process|coenzyme binding|carbohydrate metabolic process|oxidoreductase activity, acting on the aldehyde or oxo group of donors, NAD or NADP as acceptor|NADP binding|NAD binding|hexose metab…	TGACv1_scaffold_376050_5AL:37914-40467	30.2076	29.097	92.9562	10.4381	3.29804	4.41907	19.329	12.2938	43.3401	17.4945	10.9825	17.6036	0.954113	1.03423	0.978355	52.2767	38.5255	55.9122	42.4693	26.1266	45.564	-3.17796	4e-06	3.41e-05	DOWN	1.72431	0.000141177	0.00415302	UP
TRIAE_CS42_5AL_TGACv1_376703_AA1240070	FADG3	Serine/threonine-protein kinase [Source:UniProtKB/TrEMBL;Acc:A0A1D5YN71]	GO:0008152|GO:0022414|GO:0003824|GO:0005488|GO:0016020|GO:0000003|GO:0071704|GO:0044237|GO:0007154|GO:0036094|GO:0006807|GO:0044238|GO:0097367|GO:0016740|GO:0009856|GO:0016021|GO:0000166|GO:0019538|GO:0016772|GO:0048544|GO:0016301|GO:0006796|GO:0016773|GO:0017076|GO:0005524|GO:0006464|GO:0016310|GO:0032559|GO:0004672|GO:0004674|GO:0006468	metabolic process|reproductive process|catalytic activity|binding|membrane|reproduction|organic substance metabolic process|cellular metabolic process|cell communication|small molecule binding|nitrogen compound metabolic process|primary metabolic process|carbohydrate derivative binding|transferase activity|pollination|integral component of membrane|nucleotide binding|protein metabolic process|tra…	TGACv1_scaffold_376703_5AL:35674-38615	4.18675	4.51013	5.34598	2.34249	3.43543	3.01991	2.00964	4.6699	3.86386	2.5907	1.58968	1.16913	0.0470246	0.0712911	0.0803663	3.00274	2.99189	2.18974	4.21367	2.09535	2.47206	-6.23425	1.75e-26	1.87e-24	DOWN	1.39236	0.000164524	0.00469922	UP
TRIAE_CS42_5AL_TGACv1_376721_AA1240350	FADG3	-	GO:0008152|GO:0003824|GO:0005488|GO:0016491|GO:0048037|GO:0036094|GO:0097367|GO:0000166|GO:0055114|GO:0010181	metabolic process|catalytic activity|binding|oxidoreductase activity|cofactor binding|small molecule binding|carbohydrate derivative binding|nucleotide binding|oxidation-reduction process|FMN binding	TGACv1_scaffold_376721_5AL:14386-20560	43.1053	43.0258	91.405	12.9891	5.6255	7.24114	30.7178	27.6116	75.8194	24.5969	14.1415	25.6434	1.2227	1.36451	0.742972	69.0989	60.4284	78.4405	57.5898	35.6485	51.1584	-3.60719	8.09e-08	9.62e-07	DOWN	1.46339	0.000221373	0.0059482	UP
TRIAE_CS42_5AL_TGACv1_377033_AA1243390	FADG3	-	GO:0005488|GO:0005515|GO:0046983	binding|protein binding|protein dimerization activity	TGACv1_scaffold_377033_5AL:6516-8440	2.8906	4.28656	4.68952	4.01823	2.85519	2.86113	0.714744	0.93264	3.26671	0.925354	2.69421	0.94286	0.203793	0.612399	0.0895634	2.16887	2.5304	5.22907	2.54183	3.45929	3.72146	-3.87808	2.12e-08	2.8e-07	DOWN	1.37904	0.00214675	0.0330468	UP
TRIAE_CS42_5AL_TGACv1_377045_AA1243510	FADG3	-	GO:0005488|GO:0003676|GO:0003723	binding|nucleic acid binding|RNA binding	TGACv1_scaffold_377045_5AL:2647-4780	0.900519	1.05275	3.1476	2.0896	0.474272	0.626572	1.0779	0.218792	1.35769	0.155063	0.371055	0.732507	0.146352	0.133125	0.165073	1.44072	0.997654	1.14582	0.958336	0.84973	1.37272	-2.10095	0.0124926	0.0406003	DOWN	2.01889	0.000679234	0.0140536	UP
TRIAE_CS42_5AL_TGACv1_377177_AA1244710	FADG3	Magnesium-chelatase subunit ChlD, chloroplastic [Source:Projected from Arabidopsis thaliana (AT1G08520) UniProtKB/Swiss-Prot;Acc:Q9SJE1]	GO:0008152|GO:0003824|GO:0005488|GO:0005623|GO:0071704|GO:0044237|GO:0016874|GO:0005622|GO:0036094|GO:0006807|GO:0009058|GO:0097367|GO:0015979|GO:0000166|GO:0006725|GO:0043231|GO:0005737|GO:0044249|GO:0009579|GO:0015995|GO:0051188|GO:0017076|GO:0046148|GO:0009536|GO:0009532|GO:0006778|GO:0006779|GO:0005524|GO:0033014|GO:0032559|GO:0009570|GO:0016851|GO:0015994|GO:0009507|GO:0009534	metabolic process|catalytic activity|binding|cell|organic substance metabolic process|cellular metabolic process|ligase activity|intracellular|small molecule binding|nitrogen compound metabolic process|biosynthetic process|carbohydrate derivative binding|photosynthesis|nucleotide binding|cellular aromatic compound metabolic process|intracellular membrane-bounded organelle|cytoplasm|cellular biosy…	TGACv1_scaffold_377177_5AL:11916-18845	4.74042	4.4009	7.47045	4.41194	1.51031	1.89825	2.41549	1.62518	5.13423	2.37474	2.68361	3.06876	0.456589	0.723676	0.397248	5.65067	4.45652	6.62692	4.32336	3.88589	5.21398	-2.39956	0.000404004	0.00214424	DOWN	1.03139	0.0016174	0.0267446	UP
TRIAE_CS42_5AL_TGACv1_377298_AA1245720	FADG3	-	GO:0005488|GO:0005623|GO:0008289|GO:0005622|GO:0005515|GO:0005543|GO:0005737|GO:0030276|GO:0097708|GO:0031982|GO:0006461|GO:0035091|GO:0031410|GO:0005545|GO:0030136|GO:0048268	binding|cell|lipid binding|intracellular|protein binding|phospholipid binding|cytoplasm|clathrin binding|intracellular vesicle|vesicle|protein complex assembly|phosphatidylinositol binding|cytoplasmic vesicle|1-phosphatidylinositol binding|clathrin-coated vesicle|clathrin coat assembly	TGACv1_scaffold_377298_5AL:22046-23929	4.17605	5.06208	2.59915	1.72414	1.75344	2.28645	2.30358	1.51597	0.865042	2.33399	0.372361	0.816755	0.220297	0.612293	0.0251057	3.41906	3.21202	1.27759	3.82424	0.826269	0.711115	-3.39329	2.89e-05	0.000204069	DOWN	1.74842	0.00189073	0.0300362	UP
TRIAE_CS42_5AL_TGACv1_377311_AA1245830	FADG3	Malate dehydrogenase [Source:UniProtKB/TrEMBL;Acc:A0A1D5YPG3]	GO:0008152|GO:0003824|GO:0016491|GO:0071704|GO:0044237|GO:0044238|GO:0055114|GO:0006099|GO:0005975|GO:0016614|GO:0016615|GO:0016616|GO:0030060|GO:0009060|GO:0019752|GO:0006108|GO:0006101	metabolic process|catalytic activity|oxidoreductase activity|organic substance metabolic process|cellular metabolic process|primary metabolic process|oxidation-reduction process|tricarboxylic acid cycle|carbohydrate metabolic process|oxidoreductase activity, acting on CH-OH group of donors|malate dehydrogenase activity|oxidoreductase activity, acting on the CH-OH group of donors, NAD or NADP as a…	TGACv1_scaffold_377311_5AL:24321-28462	34.8145	35.4997	70.2958	15.3705	9.94668	11.4206	22.6591	18.8914	45.9612	14.8235	13.8541	16.689	0.906627	1.8667	0.753787	48.9933	41.8007	47.5467	35.3556	26.0386	37.444	-4.26502	1.65e-15	5.86e-14	DOWN	1.632	5.41e-06	0.00029308	UP
TRIAE_CS42_5AL_TGACv1_377422_AA1246640	FADG3	Phosphoglucan phosphatase LSF2, chloroplastic [Source:Projected from Arabidopsis thaliana (AT3G10940) UniProtKB/Swiss-Prot;Acc:Q9SRK5]	GO:0008152|GO:0003824|GO:0005488|GO:0005623|GO:0071704|GO:0044237|GO:0005622|GO:0006807|GO:0044238|GO:0030246|GO:0016787|GO:0043231|GO:0030247|GO:0019538|GO:0005737|GO:0005975|GO:0016788|GO:0006796|GO:0042578|GO:2001070|GO:0009536|GO:0046838|GO:0006464|GO:0006073|GO:0000272|GO:0016791|GO:0009507|GO:0016311|GO:0004721|GO:0005982|GO:0006470|GO:0005983|GO:0019203|GO:0050308|GO:0008138	metabolic process|catalytic activity|binding|cell|organic substance metabolic process|cellular metabolic process|intracellular|nitrogen compound metabolic process|primary metabolic process|carbohydrate binding|hydrolase activity|intracellular membrane-bounded organelle|polysaccharide binding|protein metabolic process|cytoplasm|carbohydrate metabolic process|hydrolase activity, acting on ester bon…	TGACv1_scaffold_377422_5AL:17160-22105	1.97519	2.61856	2.96136	1.51077	1.05551	1.44519	0.734834	0.699701	1.49236	1.00277	1.34753	1.07177	0.364031	0.48014	0.283692	2.01457	1.9604	3.19655	1.62261	2.02512	2.236	-2.41943	2.37e-05	0.000170529	DOWN	1.14258	0.00083264	0.0163804	UP
TRIAE_CS42_5AL_TGACv1_378097_AA1251210	FADG3	-	GO:0008152|GO:0003824|GO:0071704|GO:0044238|GO:0016787|GO:0005975|GO:0016798|GO:0004553	metabolic process|catalytic activity|organic substance metabolic process|primary metabolic process|hydrolase activity|carbohydrate metabolic process|hydrolase activity, acting on glycosyl bonds|hydrolase activity, hydrolyzing O-glycosyl compounds	TGACv1_scaffold_378097_5AL:7337-10675	18.3901	18.8148	24.7686	4.79557	4.55726	6.12383	5.99336	7.82046	15.0034	6.59965	11.6921	8.64075	0.869192	1.46415	0.792244	13.4901	18.4886	25.9452	12.463	14.7573	18.8784	-3.05964	4.86e-08	6.03e-07	DOWN	1.2023	0.00028159	0.00720107	UP
TRIAE_CS42_5AL_TGACv1_378124_AA1251350	FADG3	Rhodanese-like domain-containing protein 9, chloroplastic [Source:Projected from Arabidopsis thaliana (AT2G42220) UniProtKB/Swiss-Prot;Acc:O48529]	GO:0005623|GO:0016020|GO:0005622|GO:0016021|GO:0043231|GO:0005737|GO:0009579|GO:0042651|GO:0009536|GO:0009507|GO:0009535|GO:0009534	cell|membrane|intracellular|integral component of membrane|intracellular membrane-bounded organelle|cytoplasm|thylakoid|thylakoid membrane|plastid|chloroplast|chloroplast thylakoid membrane|chloroplast thylakoid	TGACv1_scaffold_378124_5AL:13553-15435	20.6967	19.6385	17.3029	5.27811	3.09582	2.75597	6.63797	12.396	24.4604	8.28386	6.62486	5.98995	0.638276	0.771097	0.6954	15.1777	24.0666	21.1278	14.4816	19.8222	11.788	-4.32077	8.83e-06	7.01e-05	DOWN	1.46361	7.05e-06	0.000363537	UP
TRIAE_CS42_5AL_TGACv1_378795_AA1254600	FADG3	-	-	-	TGACv1_scaffold_378795_5AL:13982-14927	17.3807	17.6333	21.452	14.675	15.0589	13.6134	2.22321	1.88557	11.641	8.4908	9.2125	6.59863	1.01875	2.97313	0.835707	5.42096	18.7506	17.7245	9.12863	16.1401	16.9122	-3.35894	7.84e-07	7.74e-06	DOWN	1.21631	0.000149529	0.00435475	UP
[truncated: 2,213 more rows]
