# Supplementary material for: A linear nonribosomal octapeptide from Fusarium graminearum facilitates cell-to-cell invasion of wheat
Source: Nat Commun. 2019 Feb 25;10:922. doi: 10.1038/s41467-019-08726-9 (PMC6389888; doi:10.1038/s41467-019-08726-9)
Supplement: Supplementary file 6 — Supplementary Data 3 [file 41467_2019_8726_MOESM6_ESM.xlsx]

## Sheet: Figure 1d
Figure 1d
Length of lesions on wheat coleoptiles at 7 dpi
Sample name (inoculated strain)	FG-ΔFGSG_10996 M1			FG-ΔFGSG_10996 M2			FG-Δfgm5 M1					FG-Δfgm5 M2					FG-Δfgm4 E						FG-Δfgm4 M1						FG-Δfgm4 M2						FG-Δfgm4 M3			FG-Δfgm4 C1			FG-Δfgm4 C2			FG-Δfgm3 M1			FG-Δfgm3 M2
N independent experiment number (i.e. repeat times)	3			3			5					5					6						6						6						3			3			3			3			3
Average lesion size in each experiment (cm)	1.63967	1.39325	1.33142	1.39082	1.6855	1.19356	0.0705714	0.27775	0.125619	0.136389	0.0638824	0.0590833	0.288043	0.0609565	0.0953056	0.0725588	1.42	1.33218	1.19675	1.35483	1.29114	1.6846	0.254	0.058	0.039381	0.0568182	0.314	0.0480833	0.05775	0.1768	0.343875	0.0268182	0.0177273	0.0225	0.2078	0.144818	0.46875	1.55264	1.469	1.56109	1.3767	1.73692	0.634818	1.32345	1.37612	1.34495	1.44208	1.36813	1.552
Independent experiment	Exp 1	Exp 2	Exp 3	Exp 1	Exp 2	Exp 3	Exp 1	Exp 2	Exp 3	Exp 4	Exp 5	Exp 1	Exp 2	Exp 3	Exp 4	Exp 5	Exp 1	Exp 2	Exp 3	Exp 4	Exp 5	Exp 6	Exp 1	Exp 2	Exp 3	Exp 4	Exp 5	Exp 6	Exp 1	Exp 2	Exp 3	Exp 4	Exp 5	Exp 6	Exp 1	Exp 2	Exp 3	Exp 1	Exp 2	Exp 3	Exp 1	Exp 2	Exp 3	Exp 1	Exp 2	Exp 3	Exp 1	Exp 2	Exp 3
Lesion size (cm)-raw data	1.639	1.669	1.46	1.212	1.549	1.07	0.013	0.21	0.03	0.12	0.074	0.063	0.17	0.057	0.08	0.043	2.162	1.199	1.327	1.319	1.13	1.432	1.145	0.049	0.021	0.046	0.65	0.019	0.094	0.685	0.118	0.052	0.01	0.029	0.991	0.069	1.074	2.165	1.35	1.911	1.756	1.289	1.027	1.198	1.452	1.315	1.045	1.214	1.415
	1.366	1.012	0.993	1.46	1.312	1.21	0.04	1.156	0.047	0.043	0.095	0.044	0.993	0.083	0.031	0.035	1.515	1.326	1.09	1.188	1.255	1.721	1.214	0.044	0.081	0.07	0.206	0.013	0.134	0.088	0.783	0.013	0.007	0.025	0.365	0.043	0.15	2.242	1.477	1.556	0.978	1.769	1.549	1.468	1.58	0.878	0.092	1.226	1.733
	1.64	1.691	1.265	1.381	1.95	1.075	0.04	0.066	0.047	0.169	0.01	0.07	0.072	0.07	0.048	0.163	1.155	1.324	1.204	1.434	1.422	1.68	0.137	0.088	0.048	0.069	0.696	0.029	0.091	0.113	0.187	0.026	0	0.046	0.061	0.075	0.207	1.68	0.942	1.344	1.471	2.014	1.621	1.163	1.772	1.385	1.301	1.031	2.06
	1.548	1.476	1.439	1.921	2.046	1.1	0.013	1.335	0.066	0.111	0.086	0.031	2.319	0.093	0.076	0.056	1.286	1.21	0.84	1.333	1.496	1.574	0.08	0.066	0.034	0.069	0.017	0.029	0.078	0.063	0.251	0.037	0.042	0.039	0.353	0.143	0.185	1.296	1.422	1.175	1.702	1.617	1.094	1.298	0.916	1.247	1.248	1.229	0.791
	1.669	2.047	1.339	1.281	1.833	1.075	0.293	0.048	0.039	0.08	0.063	0.094	0.052	0.057	0.037	0.065	1.364	1.237	1.629	1.119	0.961	1.828	0.077	0.064	0.034	0.095	0.384	0.134	0.013	0.339	0.292	0.013	0	0.017	0.048	0.285	0.53	1.657	1.998	1.46	1.428	2.029	0.051	1.11	1.101	1.148	1.368	1.343	1.094
	1.647	1.47	1.158	1.37	1.848	0.929	0.042	0.028	0.057	0.053	0.094	0.094	0.053	0.065	0.064	0.042	1.273	1.159	1.134	1.282	1.448	1.924	0.063	0.055	0.03	0.023	0	0.066	0.013	0.113	0.435	0.039	0.022	0.025	0.068	0.025	0.672	1.866	1.543	1.674	1.267	1.779	1.173	1.245	2.208	1.094	1.828	1.228	2.192
	1.318	2.114	0.818	1.382	1.518	1.283	0.04	0.048	0.084	0.021	0.063	0.125	0.104	0.075	0.031	0.24	1.623	1.852	1.134	1.283	0.987	2.064	0.032	0.067	0.054	0.082	0.083	0.059	0.039	0.063	0.652	0.029	0.017	0.022	0.068	0.082	0	1.389	1.688	1.302	1.254	1.833	0.08	1.269	1.314	1.995	1.276	1.7	2.267
	1.82	1.786	1.565	1.562	1.987	1.221	0.04	0.047	0.037	0.033	0.031	0.094	0.035	0.082	0.052	0.049	1.217	1.65	1.216	1.818	1.085	1.401	0.043	0.056	0.03	0.059	0.233	0.029	0	0.126	0.033	0.019	0.027	0.017	0.046	0.343	0	1.273	1.332	1.826	1.545	1.512	0.08	1.433	1.63	0.825	1.428	1.974	1.35
	1.854	1.464	1.637	1.45	1.328	1.229	0.078	0.019	0.125	0.066	0.064	0	1.76	0.065	0.037	0.045	1.625	1.092		0.674	1.333	1.604	0.024	0.035	0.054	0.07	0.817	0.037		0.114		0.054	0.007	0.017	0.048	0.218	0.799	1.484		1.442	2.208	1.471	0.108	1.277	1.17	1.775	1.684		1.223
	1.959	1.834	1.175	1.3	1.706	1.076	0.067	0.059	0.075	0.152	0.056	0.094	0.105	0.043	0.047	0.022	2.13	1.281		1.607	1.462	1.618	0.137	0.059	0.045	0.026	0.368	0.059		0.064		0.013	0.021	0.008	0.03	0.268	0.874	1.491		2.036	0.906	1.365	0.152	1.296	0.649	2.528	2.042		1.395
	1.821	0.075	1.195	0.98	1.593	1.555	0.149	0.048	0.075	0.056	0.053	0	0.087	0.026	0.027	0.077	1.234	1.324		1.591	0.677		0.042	0.055	0.03	0.016	0	0.047				0	0.042	0.008		0.042	0.026	1.472		1.446	1.143	2.253	0.048	1.303	1.382	1.147	2.134
	1.395	0.081	2.023		1.703	1.1	0.078	1.398	0.068	0.03	0.074	0	0.093	0.063	0.037	0.014	1.292			1.61	1.03		0.054		0.054			0.056						0.017			1.108	1.905			1.255	1.912		1.175	1.998	1.147	1.701
			1.663		1.908	1.236	0.04	0.066	0.075	0.073	0.023		0.07	0.037	0.041	0.099	1.759				1.314				0.048													1.265			1.677			2.197	1.593	1.436	1.119
			0.997		1.558	0.919	0.055	0.037	0.056	0.021	0.094		0.052	0.022	0.042	0.058	1.259				0.912				0.034													1.25			1.254			1.124	1.333	1.258	1.485
			1.686		1.451	1.292		0.028	0.066	0.021	0.052		0.093	0.026	0.087	0.105	1.316				1.789				0.048													1.499			1.294			1.353	0.948	1.331	1.522
			1.077		1.362	1.641		0.019	0.066	0.076	0.116		0.041	0.078	0.093	0.014	1.341				1.559				0.034													1.428			1.217			1.258	1.166	1.008	1.31
			1.006		1.602	1.208		0.084	0.139	0.052	0.038		0.093	0.055	0.126	0.014	1.215				1.353				0.06													1.284			1.458			1.441	1.182	1.488	1.849
			1.288		1.72	1.265		0.056	0.066	0.086			0.109	0.074	0.063	0.042	1.375				1.197				0.054													1.932			1.393			1.242		1.58	2.071
			1.513		1.374			0.05	1.362	0.01			0.047	0.105	0.056	0.035	1.184				1.548				0													1.33			1.298			1.331		1.238	0.825
					2.11			0.075	0.039	0.043			0.05	0.08	0.077	0.065	1.391				1.377				0													1.778			1.453			1.112		1.991	1.067
					1.847			0.085	0.019	0.105			0.07	0.05	0.603	0.042	1.104				1.373				0.034													1.127			1.316			1.126		0.43	1.154
					1.776			0.497		0.099			0.061	0.061	0.147	0.091					1.697																	1.345			1.166			1.697			1.612
								1.188		0.432			0.096	0.035	0.049	0.082																									1.225						1.431
								0.019		0.052					0.028	0.287																															2.018
										0.042					0.56	0.058
										0.103					0.078	0.065
										1.21					0.036	0.133
										0.043					0.428	0.063
										0.07					0.007	0.043
										0.021					0.036	0.056
										0.073					0.092	0.063
										0.492					0.056	0.073
										0.086					0.031	0.054
										0.095					0.044	0.074
										0.555					0.035
										0.116					0.049
Column FG-WT
vs.
Column C	FG-ΔFGSG_10996 M1			FG-ΔFGSG_10996 M2			FG-Δfgm5 M1					FG-Δfgm5 M2					FG-Δfgm4 E						FG-Δfgm4 M1						FG-Δfgm4 M2						FG-Δfgm4 M3			FG-Δfgm4 C1			FG-Δfgm4 C2			FG-Δfgm3 M1			FG-Δfgm3 M2
Unpaired t test
P value	0.9754			0.7587			<0.0001					<0.0001					0.3363						<0.0001						<0.0001						<0.0001			0.4346			0.2693			0.2243			0.967
P value summary	ns			ns			****					****					ns						****						****						****			ns			ns			ns			ns
Significantly different (P < 0.05)?	No			No			Yes					Yes					No						Yes						Yes						Yes			No			No			No			No
One- or two-tailed P value?	Two-tailed			Two-tailed			Two-tailed					Two-tailed					Two-tailed						Two-tailed						Two-tailed						Two-tailed			Two-tailed			Two-tailed			Two-tailed			Two-tailed
t, df	t=0.03155 df=11			t=0.3149 df=11			t=18.9 df=13					t=18.81 df=13					t=0.9956 df=14						t=18.99 df=14						t=18.91 df=14						t=12.14 df=11			t=0.811 df=11			t=1.163 df=11			t=1.288 df=11			t=0.04228 df=11
[truncated: 122 more columns]

## Sheet: Figure 2b
Figure 2b
Distance from wounded edge to invasion front
Sample name	FG-Δfg3_54-RFP																					FG-WT-RFP
Time point	1 dpi			2 dpi			3 dpi			4 dpi			5 dpi			6 dpi			7 dpi			1 dpi			2 dpi			3 dpi			4 dpi			5 dpi			6 dpi			7 dpi
Average lesion size	0.0345017	0.0309404	0.0397284	0.0387408	0.0513783	0.0426552	0.0387665	0.02997	0.0378063	0.0697523	0.0831486	0.0227553	0.0533267	0.0423007	0.097857	0.0463155	0.0433472	0.087279	0.139381	0.0687521	0.0882365	0.0418307	0.0250576	0.0451973	0.0701002	0.093496	0.163708	0.418845	0.531263	0.514429	0.877205	0.76444	0.751181	0.864114	1.08617	0.969962	1.25802	1.00566	1.30567	1.54745	1.38016	1.12205
N independent experiment number (i.e. repeat times)	Exp1	Exp2	Exp3	Exp1	Exp2	Exp3	Exp1	Exp2	Exp3	Exp1	Exp2	Exp3	Exp1	Exp2	Exp3	Exp1	Exp2	Exp3	Exp1	Exp2	Exp3	Exp1	Exp2	Exp3	Exp1	Exp2	Exp3	Exp1	Exp2	Exp3	Exp1	Exp2	Exp3	Exp1	Exp2	Exp3	Exp1	Exp2	Exp3	Exp1	Exp2	Exp3
Lesion size (cm)	0.0385864	0.0128299	0.0283775	0.0189743	0.0522007	0.0459121	0.0526049	0.027105	0.0370573	0.0931363	0.0872254	0.0125853	0.0313927	0.0374726	0.0944285	0.073154	0.0252944	0.126663	0.188832	0.0647545	0.0854537	0.0349649	0.020164	0.043494	0.0660631	0.113094	0.150108	0.565384	0.526572	0.530461	0.966083	0.887986	0.826503	1.04864	1.18533	0.759491	1.59525	0.953296	1.56829	1.55489	1.46489	1.1669
	0.0445102	0.0515393	0.0421725	0.0372342	0.0619461	0.0413196	0.0360954	0.0405942	0.010802	0.0840179	0.0522977	0.0149885	0.0614588	0.0341311	0.0986988	0.0524712	0.0367676	0.0959218	0.158613	0.0830015	0.0830371	0.0417719	0.0223738	0.0478543	0.0667434	0.0884476	0.20413	0.407585	0.578714	0.572149	0.86334	0.791198	0.695041	0.525237	1.08441	0.957603	1.3946	0.922133	1.22309	1.59988	1.35588	0.948097
	0.0443957	0.0277018	0.047679	0.0296483	0.0314516	0.0306862	0.0216271	0.0104889	0.046669	0.0851582	0.0886537	0.0241741	0.054076	0.0393721	0.0870883	0.0230598	0.0346351	0.057958	0.0917815	0.0643598	0.101832	0.0449891	0.0351231	0.0443891	0.0627456	0.0620297	0.17143	0.236149	0.526891	0.533727	0.965125	0.686851	0.759716	0.849726	1.0896	0.959879	1.17725	0.898424	1.27153	1.65433	1.37054	1.09377
	0.0231117	0.0226486	0.0305308	0.0392593	0.0514969	0.045695	0.0312999	0.0313574	0.0400635	0.0826626	0.0903372	0.0126277	0.0630433	0.036139	0.0982589	0.0146504	0.0856336	0.0990728	0.12761	0.0678913	0.0839712	0.0446006	0.0214675	0.0459051	0.0672425	0.0894343	0.180077	0.404911	0.507394	0.334262	0.864539	0.789897	0.744449	0.948948	0.88605	0.85747	1.23574	0.923821	1.3325	1.43193	1.34528	1.27577
	0.0329147	0.031277	0.0396255	0.0584335	0.0704509	0.0226029	0.0567847	0.0406779	0.0469966	0.0451719	0.111674	0.0417112	0.0423704	0.0286777	0.0941177	0.0528482	0.0356443	0.0673424	0.109896	0.0628699	0.092153	0.0242571	0.0329619	0.0478803	0.0663613	0.12977	0.152786	0.466392	0.429702	0.542964	0.865125	0.691686	0.694371	1.16799	1.08432	1.15862	1.29837	1.14412	1.21143	1.60085	1.30259	1.07501
	0.0349659	0.0417148	0.037727	0.0407815	0.0402636	0.0654809	0.0340067	0.031534	0.0370325	0.0829487	0.0881763	0.0109071	0.0599781	0.0570657	0.0966772	0.0525356	0.0659988	0.0958368	0.0812568	0.0759087	0.0831135	0.0418629	0.0243737	0.0447297	0.086838	0.0925888	0.173368	0.457179	0.628657	0.534482	0.763533	0.590225	0.695235	0.849198	1.08412	0.955943	1.19551	0.99921	1.33395	1.54134	1.49554	1.18165
	0.0240693	0.0303318	0.0502078	0.039094	0.0535832	0.0458742	0.043046	0.0291376	0.0278139	0.0539961	0.0798234	0.0504651	0.0521844	0.0687818	0.11705	0.0400575	0.0353233	0.0692127	0.178255	0.0678289	0.0527279	0.0616983	0.0204057	0.0433521	0.0667821	0.100391	0.101974	0.408595	0.527976	0.732529	0.867159	0.888412	0.896337	0.846098	1.18809	1.15492	1.16951	0.935283	1.24854	1.44211	1.33163	1.01581
	0.0334598	0.0294796	0.0415068	0.0465016	0.0496332	0.043671	0.0346674	0.0288651	0.0560159	0.0309271	0.0670005	0.0145838	0.0621101	0.0367657	0.0965366	0.0617473	0.0274804	0.0862246	0.178806	0.0634025	0.123604	0.0405008	0.0235909	0.0439741	0.0780257	0.0722126	0.175789	0.404569	0.524197	0.334861	0.862738	0.789268	0.697799	0.677077	1.08744	0.955773	0.997948	1.26898	1.25603	1.55423	1.37494	1.21938
FG-Δfg3_54-RFP vs FG-WT-RFP	1 dpi	2 dpi	3 dpi	4 dpi	5 dpi	6 dpi	7 dpi
Significant?	No	No	Yes	Yes	Yes	Yes	Yes
P value	0.749079	0.0842881	0.000208822	7.34762e-05	0.000164367	0.00027555	0.00056902
Mean1	0.03506	0.04426	0.03552	0.05855	0.0645	0.05898	0.09879
Mean2	0.03736	0.1091	0.4882	0.7976	0.9734	1.19	1.35
Difference	-0.002307	-0.06484	-0.4527	-0.7391	-0.9089	-1.131	-1.251
SE of difference	0.006731	0.02837	0.03511	0.04398	0.06634	0.09416	0.1255
t ratio	0.3427	2.285	12.89	16.81	13.7	12.01	9.968
df	4	4	4	4	4	4	4
Adjusted P Value	0.749079	0.161472	0.00104367	0.00051422	0.000985798	0.00110174	0.00170609

## Sheet: Figure 2d
Figure 2d
Distance from wounded edge to fungal invasion front
Time point	1 dpi									3 dpi
Sample name	FG-Δfg3_54-RFP			FG-Δfgm4-RFP			FG-WT-RFP			FG-Δfg3_54-RFP			FG-Δfgm4-RFP			FG-Δfgm5-AmCyan			FG-WT-RFP
Average distance	386.022	337.493	430.73	305.285	344.647	449.184	454.853	253.838	492.552	371.256	420.403	415.648	440.544	370.667	396.101	417.259	453.495	493.025	4095.21	3348.59	2468.83
N independent experiment number (i.e. repeat times)	Exp1	Exp2	Exp3	Exp1	Exp2	Exp3	Exp1	Exp2	Exp3	Exp1	Exp2	Exp3	Exp1	Exp2	Exp3	Exp1	Exp2	Exp3	Exp1	Exp2	Exp3
Distance (μm)	386.251	332.528	429.259	301.259	378.258	453.259	476.259	250.248	523.213	386.231	412.346	439.648	432.269	325.77	395.516	431.957	443.145	467.677	4257.12	3578.34	2478.68
	395.158	329.259	385.269	285.158	342.258	463.246	430.264	357.285	468.236	395.469	443.179	432.618	456.554	358.233	326.658	469.509	432.255	535.889	3985.18	3125.18	2874.65
	380.158	359.289	445.269	286.487	351.229	430.578	451.248	210.258	455.236	352.699	421.375	447.12	478.678	398.839	411.746	426.347	486.353	529.255	4365.19	3258.6	2187.46
	375.284	327.126	460.268	320.258	324.235	477.258	467.236	201.276	533.861	325.185	405.736	401.873	423.683	421.898	436.693	369.976	467.614	467.123	3876.88	3452.85	2794.58
	393.258	339.264	433.588	333.266	327.258	421.578	449.258	250.125	482.216	396.699	419.378	356.979	411.534	348.595	409.892	388.507	438.106	465.181	3991.66	3327.98	2008.79
1 dpi
ANOVA table	SS	DF	MS	F (DFn, DFd)	P value
Treatment (between columns)	1742	2	870.9	F (2, 6) = 0.1081	P=0.8993
Residual (within columns)	48346	6	8058
Total	50087	8
Tukey's multiple comparisons test	1 dpi FG-WT-RFP vs. 1 dpi FG-Δfg3_54-RFP	1 dpi FG-WT-RFP vs. 1 dpi FG-Δfgm4-RFP	1 dpi FG-Δfg3_54-RFP vs. 1 dpi FG-Δfgm4-RFP
Mean Diff.	15.67	34.04	18.37
95.00% CI of diff.	-209.2 to 240.5	-190.8 to 258.9	-206.5 to 243.3
Significant?	No	No	No
Summary	ns	ns	ns
Adjusted P Value	0.9752	0.89	0.9661
3 dpi
ANOVA table	SS	DF	MS	F (DFn, DFd)	P value
Treatment (between columns)	18724763	3	6241588	F (3, 8) = 37.48	P<0.0001
Residual (within columns)	1332352	8	166544
Total	20057116	11
Tukey's multiple comparisons test	3 dpi FG-WT-RFP vs. 3 dpi FG-Δfg3_54-RFP	3 dpi FG-WT-RFP vs. 3 dpi FG-Δfgm4-RFP	3 dpi FG-WT-RFP vs. 3 dpi FG-Δfgm5-AmCyan	3 dpi FG-Δfg3_54-RFP vs. 3 dpi FG-Δfgm4-RFP	3 dpi FG-Δfg3_54-RFP vs. 3 dpi FG-Δfgm5-AmCyan	3 dpi FG-Δfgm4-RFP vs. 3 dpi FG-Δfgm5-AmCyan
Mean Diff.	2902	2902	2850	0	-52.15	-52.15
95.00% CI of diff.	1835 to 3969	1835 to 3969	1783 to 3917	-1067 to 1067	-1119 to 1015	-1119 to 1015
Significant?	Yes	Yes	Yes	No	No	No
Summary	***	***	***	ns	ns	ns
Adjusted P Value	0.0001	0.0001	0.0001	>0.9999	0.9985	0.9985

## Sheet: Figure 2e
Figure 2e
Length of lesions on wheat coleoptiles at 7 dpi
Sample name (inoculated strain)	FG-WT-RFP					FG-Δfg3_54-RFP					FG-Δfgm4-RFP					FG-Δfgm5-AmCyan
N independent experiment number (i.e. repeat times)	5					5					5					5
Average lesion size in each experiment (cm)	1.19909	1.53232	1.7144	1.49242	1.532	0.0385263	0.0780625	0.0300909	0.061	0.08975	0.0398824	0.0722632	0.04365	0.373138	0.030875	0.0778333	0.0519091	0.208111	0.174667	0.121083
Independent experiment	Exp 1	Exp 2	Exp 3	Exp 4	Exp 5	Exp 1	Exp 2	Exp 3	Exp 4	Exp 5	Exp 1	Exp 2	Exp 3	Exp 4	Exp 5	Exp 1	Exp 2	Exp 3	Exp 4	Exp 5
Lesion size (cm)-raw data	0.99	1.447	1.77	1.575	1.64	0.051	0.706	0.023	0.04	0.028	0.046	0.064	0.021	0.098	0.029	0.021	0.049	0.132	0.069	0.059
	1.211	1.464	1.995	1.662	1.852	0.082	0.014	0.023	0.129	0.171	0.021	0.059	0.04	0.159	0.025	0.098	0.021	0.524	0.165	0.15
	1.183	1.372	1.43	1.088	1.469	0.021	0.042	0.046	0.107	0.073	0.031	0.144	0.018	0.83	0.021	0.102	0.051	0.066	0.332	0.056
	1.697	2.254	1.859	1.276	1.562	0.151	0.042	0.024	0.045	0.064	0.048	0.092	0.066	0.107	0.062	0.22	0.107	0.034	0.04	0.07
	1.428	1.492	1.953	1.532	1.424	0.033	0.021	0.031	0.098	0.064	0.017	0.093	0.019	1.145	0.013	0	0.049	0.231	0.059	0.142
	1.428	1.41	1.511	1.826	1.256	0.029	0.021	0.032	0.041	0.032	0.02	0.074	0.078	1.671	0.033	0.077	0.019	0.083	0.62	0.12
	0.587	1.43	1.728	1.239	1.492	0.025	0.022	0.045	0.062	0.239	0.051	0.045	0.041	0.957	0.025	0.164	0.02	0.015	0.145	0.076
	0.131	1.226	1.829	1.522	1.523	0.023	0.007	0.023	0.022	0.047	0.089	0.071	0.04	0.277	0.039	0.138	0.028	0.054	0.086	0.054
	1.143	1.859	1.646	1.439	1.328	0.017	0	0.038	0.058		0.033	0.045	0.018	0.254		0.099	0.093	0.056	0.158	0.203
	1.882	1.724	1.034	1.423	1.452	0.023	0.028	0.008	0.058		0.022	0.082	0.036	0.137		0	0.036	0.996	0.212	0.108
	1.185	1.62	1.978	1.815	1.82	0.036	0.014	0.038	0.072		0.026	0.108	0.1	0.099		0.015	0.098	0.071	0	0.308
	1.132	1.515	1.656	1.512	1.566	0.028	0.047		0.058		0.011	0.037	0.03	1.687		0		0.599	0.21	0.107
	0.965	1.799	1.896			0.032	0.226		0.054		0.132	0.063	0.061	0.137				0.167
	1.565	1.48	1.827			0.041	0.014		0.108		0.041	0.112	0.028	1.376				0.119
	0.8	1.187	2.103			0.027	0.024		0.016		0.02	0.035	0.05	1.434				0.159
	1.246	1.512	1.46			0.037	0.021		0.042		0.06	0.074	0.036	0.732				0.168
	1.306	1.727	1.325			0.039			0.116		0.01	0.013	0.077	0.898				0.059
	1.287	1.376	1.827			0.011			0.033			0.095	0.03	1.65				0.213
	1.539	1.32	1.542			0.026			0			0.067	0.042	0.449
	1.457	1.442	1.919										0.042	0.031
	1.442	1.686												1.051
	1.245	1.42												0.107
	1.145	1.35												0.049
	0.99	1.173												1.309
	1.557	1.691												1.83
	1.507	1.722												0.691
	1.271	1.182												0.029
	0.444	1.977												0.891
	1.466	2.077												0.02
	1.404	1.183												1.135
	1.152	1.921												0.108
	1.162	1.435												0.093
	1.213	1.792												0.636
	1.301	1.432												0.098
	1.397	1.414												0.977
	1.341	2.054												0.059
	1.204	1.181												0.062
	1.061	1.538												0.039
	1.355	1.63												0.04
	0.963	1.349												0.059
	1.229	1.599												0.05
	1.049	1.064												0.059
	1.246	1.411												0.078
	0.454	1.485												0.042
														0.132
														0.024
														0.066
														0.034
														0.031
														0.082
														0.015
														0.054
														0.056
														0.996
														0.071
														0.099
														0.167
														0.119
														0.059
														0.068
														0.059
														0.113
														0.059
														0
														0.155
														0.068
														0.185
														0.122
														0.039
														0.059
														0.128
														0.024
														0.746
														0.04
														0.81
														0.181
														0.064
														0.044
														0.098
														0.522
														0.113
														0.044
														0.046
														0.064
														0.045
														0.23
														0.018
														0.183
														0.007
														0.022
														0.883
														0.029
														0.045
														0.018
														0.055
														0.153
														0.099
														1.559
														0.097
														1.167
														0.421
														0.366
														0.947
														0.037
														1.124
														1.629
														0.294
														1.11
														0.638
ANOVA table	SS	DF	MS	F (DFn, DFd)	P value
Treatment (between columns)	7.306	3	2.435	F (3, 16) = 159.6	P<0.0001
Residual (within columns)	0.2442	16	0.01526
Total	7.551	19
Tukey's multiple comparisons test	FG-WT-RFP vs. FG-Δfg3_54-RFP	FG-WT-RFP vs. FG-Δfgm4-RFP	FG-WT-RFP vs. FG-Δfgm5-AmCyan	FG-Δfg3_54-RFP vs. FG-Δfgm4-RFP	FG-Δfg3_54-RFP vs. FG-Δfgm5-AmCyan	FG-Δfgm4-RFP vs. FG-Δfgm5-AmCyan
Mean Diff.	1.435	1.382	1.367	-0.05248	-0.06723	-0.01476
95.00% CI of diff.	1.211 to 1.658	1.159 to 1.606	1.144 to 1.591	-0.276 to 0.1711	-0.2908 to 0.1563	-0.2383 to 0.2088
Significant?	Yes	Yes	Yes	No	No	No
Summary	****	****	****	ns	ns	ns
Adjusted P Value	<0.0001	<0.0001	<0.0001	0.9063	0.8248	0.9975

## Sheet: Figure 2f
Figure 2f
Penatration ratio
Sample name	FG-Δfg3_54-RFP				FG-Δfgm4-RFP				FG-Δfgm5-AmCyan		FG-WT-RFP
N independent experiment number (i.e. repeat times)	4				4				2		3
Average Penatration ratio	0.312381	0.030303	0.0769231	0.144231	0.263434	0.0588235	0.160526	0.129167	0.333333	0.2	2.87679	2.57143	3.2
Independent experiments	Exp 1	Exp 2	Exp 3	Exp 4	Exp 1	Exp 2	Exp 3	Exp 4	Exp 1	Exp 2	Exp 1	Exp 2	Exp 3
The number of penetration events / the number of plant cell within a confocal viewing area	3/7	0/5	2/13	1/4	4/12	0/23	1/19	0/10	2/6	2/10	12/5	15/6	24/4
	4/8	0/7	0/8	2/8	2/18	3/17	3/12	0/4	3/9	2/5	20/7	25/10	16/8
	2/9	1/11		1/13	2/5	0/5	0/5	3/8	2/6	0/10	27/9	19/7	16/8
	1/9			0/8	3/11		2/12	2/5		1/5	26/8	18/7	10/5
	3/10				1/5		4/12	0/5					16/4
								0/9
ANOVA table	SS	DF	MS	F (DFn, DFd)	P value
Treatment (between columns)	16.99	3	5.665	F (3, 9) = 186.1	P<0.0001
Residual (within columns)	0.2739	9	0.03044
Total	17.27	12
Tukey's multiple comparisons test	FG-WT-RFP vs. FG-Δfg3_54-RFP	FG-WT-RFP vs. FG-Δfgm4-RFP	FG-WT-RFP vs. FG-Δfgm5-AmCyan	FG-Δfg3_54-RFP vs. FG-Δfgm4-RFP	FG-Δfg3_54-RFP vs. FG-Δfgm5-AmCyan	FG-Δfgm4-RFP vs. FG-Δfgm5-AmCyan
Mean Diff.	2.742	2.73	2.616	-0.01203	-0.1257	-0.1137
95.00% CI of diff.	2.326 to 3.158	2.314 to 3.146	2.119 to 3.113	-0.3971 to 0.3731	-0.5974 to 0.346	-0.5853 to 0.358
Significant?	Yes	Yes	Yes	No	No	No
Summary	****	****	****	ns	ns	ns
Adjusted P Value	<0.0001	<0.0001	<0.0001	0.9996	0.8381	0.8735

## Sheet: Figure 2g
Figure 2g
F. graminearum biomass
Sample name		FG-Δfg3_54-RFP	FG-Δfgm4-RFP	FG-Δfgm5-AmCyan	FG-WT-RFP	FG-Δfg3_54-RFP	FG-Δfgm4-RFP	FG-Δfgm5-AmCyan	FG-WT-RFP
Time point		1 dpi				3 dpi
Average relative expression		0.501574	0.438303	0.497517	0.639236	0.434267	0.244891	0.366706	1
N independent experiment number (i.e. repeat times)		3	3	3	3	3	3	3	3
Relative expression	Exp 1	0.6	0.494828	0.564482	0.7	0.657471	0.221442	0.5	1
	Exp 2	0.404721	0.134437	0.12807	0.617709	0.340328	0.163233	0.194117	1.1
	Exp 3	0.5	0.685645	0.8	0.6	0.305	0.35	0.406	0.9
1 dpi
ANOVA table	SS	DF	MS	F (DFn, DFd)	P value
Treatment (between columns)	0.0652	3	0.02173	F (3, 8) = 0.42	P=0.7437
Residual (within columns)	0.4139	8	0.05174
Total	0.4791	11
Tukey's multiple comparisons test	1dpi FG-WT-RFP vs. 1dpi FG-Δfg3_54-RFP	1dpi FG-WT-RFP vs. 1dpi FG-Δfgm4-RFP	1dpi FG-WT-RFP vs. 1dpi FG-Δfgm5-AmCyan	1dpi FG-Δfg3_54-RFP vs. 1dpi FG-Δfgm4-RFP	1dpi FG-Δfg3_54-RFP vs. 1dpi FG-Δfgm5-AmCyan	1dpi FG-Δfgm4-RFP vs. 1dpi FG-Δfgm5-AmCyan
Mean Diff.	0.1377	0.2009	0.1417	0.06327	0.004056	-0.05921
95.00% CI of diff.	-0.4571 to 0.7324	-0.3938 to 0.7957	-0.4531 to 0.7365	-0.5315 to 0.658	-0.5907 to 0.5988	-0.654 to 0.5356
Significant?	No	No	No	No	No	No
Summary	ns	ns	ns	ns	ns	ns
Adjusted P Value	0.8779	0.7095	0.8688	0.9854	>0.9999	0.9879
3 dpi
ANOVA table	SS	DF	MS	F (DFn, DFd)	P value
Treatment (between columns)	1.01	3	0.3366	F (3, 8) = 16.55	P=0.0009
Residual (within columns)	0.1627	8	0.02034
Total	1.173	11
Tukey's multiple comparisons test	3 dpi FG-WT-RFP-3 vs. 3 dpi FG-Δfg3_54-RFP-3	3 dpi FG-WT-RFP-3 vs. 3 dpi FG-Δfgm4-RFP-3	3 dpi FG-WT-RFP-3 vs. 3 dpi FG-Δfgm5-AmCyan-3	3 dpi FG-Δfg3_54-RFP-3 vs. 3 dpi FG-Δfgm4-RFP-3	3 dpi FG-Δfg3_54-RFP-3 vs. 3 dpi FG-Δfgm5-AmCyan-3	3 dpi FG-Δfgm4-RFP-3 vs. 3 dpi FG-Δfgm5-AmCyan-3
Mean Diff.	0.5657	0.7551	0.6333	0.1894	0.06756	-0.1218
95.00% CI of diff.	0.1928 to 0.9386	0.3822 to 1.128	0.2604 to 1.006	-0.1835 to 0.5623	-0.3053 to 0.4405	-0.4947 to 0.2511
Significant?	Yes	Yes	Yes	No	No	No
Summary	**	***	**	ns	ns	ns
Adjusted P Value	0.0055	0.0009	0.0027	0.4173	0.9353	0.729

## Sheet: Figure 5b
Figure 5b
The amount of FA detected in the plant tissues
Sample name (inoculated strain)		Mock	FG-WT				FG-Δfg3_54
Time point		7 dpi	2 dpi	3 dpi	4 dpi	7 dpi	7 dpi
Average amount of FA detected in the plant tissue		0.000246941	0.00139602	0.10673	0.296271	0.716039	0.000310201
N independent experiment number (i.e. repeat times)		2	4	4	4	4	4
nmol/coleoptile	Exp-1	0.000262395	0.0004031	0.0258684	0.258366	0.753961	0.000147294
	Exp-2	0.000231486	0.000362182	0.0272108	0.237006	0.76568	0.000136724
	Exp-3		0.00251048	0.193962	0.3519	0.726709	0.000522998
	Exp-4		0.0023083	0.179876	0.337811	0.617806	0.000433787

## Sheet: Figure 5d
Figure 5d
Length of lesions on wheat coleoptiles at 7 dpi
Sample name (inoculated strain)	FG-WT-RFP				FG-Δfg3_54-RFP				FG-Δfg3_54-RFP + 3 nmol purified Fusaoctaxin A			FG-Δfg3_54-RFP + 0.5nmol Fusaoctaxin A			FG-Δfg3_54-RFP + 1.5nmol Fusaoctaxin A			FG-Δfg3_54-RFP + 3nmol Fusaoctaxin A				FG-Δfg3_54-RFP + 6nmol Fusaoctaxin A			FG-Δfg3_54-RFP + 3nmol GIAVSTAG
N independent experiment number (i.e. repeat times)	4				4				3			3			3			4				3			3
Average lesion size in each experiment (cm)	1.26273	1.45891	1.54833	0.989191	0.079125	0.0304167	0.235364	0.3385	0.78425	1.10209	0.912455	0.0508182	0.123773	0.0411818	0.975625	0.710273	0.587917	1.133	0.547417	1.59307	0.8956	1.20731	1.3007	0.928167	0.07375	0.117	0.092125
Independent experiment	Exp 1	Exp 2	Exp 3	Exp 4	Exp 1	Exp 2	Exp 3	Exp 4	Exp 1	Exp 2	Exp 3	Exp 1	Exp 2	Exp 3	Exp 1	Exp 2	Exp 3	Exp 1	Exp 2	Exp 3	Exp 4	Exp 1	Exp 2	Exp 3	Exp 1	Exp 2	Exp 3
Lesion size (cm)-raw data	1.537	0.916	1.417	0.785	0.051	0.031	0.03	0.183	0.642	0.545	1.517	0.025	0.027	0.034	1.097	0.445	0.613	1.426	1.265	1.67	1.602	0.36	1.395	1.135	0.045	0.158	0.128
	1.258	1.527	1.252	0.898	0.037	0.031	0.091	0.525	0.716	0.427	0.915	0.034	0.088	0.051	0.813	1.19	0.197	0.889	0.333	2.12	0.152	0.773	1.782	0.934	0.037	0.137	0.112
	1.049	1.272	1.721	0.979	0.044	0	0.349	0.286	1.329	1.183	1.391	0	0.054	0.034	0.991	0.926	0.125	1.48	0.754	2.153	0.739	0.95	1.301	1.533	0.036	0.065	0.071
	1.333	1.721	1.706	1.041	0.139	0.031	0.042	0.265	0.724	2.114	1.055	0.05	0.154	0.052	0.813	0.146	0.307	1.041	0.545	2.154	1.314	0.826	0.624	0.506	0.083	0.079	0.106
	1.127	1.806	1.781	1.061	0.081	0.05	1.121	0.095	0.618	0.903	0.425	0.075	0.027	0.063	1.193	0.58	0.66	1.061	0.408	2.012	1.118	1.19	1.692	0.932	0	0.058	0.093
	1.348	1.891	1.903	0.957	0.043	0.033	0.09	0.339	0.895	1.471	0.413	0.056	0.047	0.052	1.269	1.327	0.607	0.957	0.375	0.871	0.402	0.706	1.413	0.633	0.072	0.266	0.064
	0.805	1.451	1.654	0.898	0.134	0.031	0.486	0.095	1.156	1.394	0.801	0.062	0.074	0.034	1.208	0.789	0.117	0.798	0.752	1.807	1.025	0.785	0.997	1.06	0.036	0.115	0.078
	1.675	1.504	1.611	1.4602	0.104	0.031	0.036	0.041	0.619	1.557	0.195	0.062	0.047	0.017	0.421	0.27	0.323	1.429	0.519	1.945	1.5	1.258	1.16	0.705	0.108	0.058	0.085
	1.152	1.903	1.457	1.229		0.022	0.164	0.069	0.48	0.39	1.119	0.091	0.678	0.034		1.235	0.315	1.029	0.533	1.044	0.109	0.804	1.286	0.535	0.045
	1.481	1.67	2.201	1.486		0.043	0.132	1.487	0.854	1.059	1.636	0.042	0.101	0.036		0.36	0.19	1.486	0.226	1.594	0.995	0.911	0.716	0.829	0.099
	1.125	0.654	1.505	0.929		0.037	0.048		0.732	1.08	0.57	0.062	0.128	0.046		0.545	2.061	0.919	0.509	1.566		0.499	1.162	1.265	0.054
		1.611	1.09	1.171		0.025			0.646				0.141				1.54	1.171	0.35	1.595		1.072	2.303	1.071	0.055
		1.457	1.805	0.812									0.411					1.437		0.569		1.99	0.97		0.162
		1.656	1.205	0.1205									0.081					1.234		1.752		0.841	1.553		0.036
		2.101	0.917	0.9215									0.067					1.706		1.044		0.975	0.886		0.054
		1.505		0.889									0.055					0.589				1.158	1.323		0.371
		1.709		0.899									0.087					0.829				1.134	1.61		0.072
		0.09		0.908									0.087					0.708				1.385	1.335		0.09
		1.368		1.315									0.107					1.315				0.808	1.335		0.081
		1.405		0.9817									0.094					1.594				0.887	1.128		0.045
		1.674		0.81									0.06					0.61				1.038	1.151		0.054
		1.205		1.218									0.108					1.218				1.092	1.451		0.018
				0.9825																		0.995	1.343		0.063
																						0.93			0.054
																						0.825
																						2.128
																						2.416
																						2.124
																						1.495
																						0.87
																						2.439
																						0.984
																						0.985
																						2.469
																						2.154
ANOVA table	SS	DF	MS	F (DFn, DFd)	P value
Treatment (between columns)	6.151	7	0.8787	F (7, 19) = 16.17	P<0.0001
Residual (within columns)	1.032	19	0.05433
Total	7.183	26
Tukey's multiple comparisons test	FG-WT-RFP vs. FG-Δfg3_54-RFP	FG-WT-RFP vs. FG-Δfg3_54-RFP+3 nmol purifie	FG-WT-RFP vs. FG-Δfg3_54-RFP+0.5nmol Fusaoc	FG-WT-RFP vs. FG-Δfg3_54-RFP+1.5nmol Fusaoc	FG-WT-RFP vs. FG-Δfg3_54-RFP+3nmol Fusaocta	FG-WT-RFP vs. FG-Δfg3_54-RFP+6nmol Fusaocta	FG-WT-RFP vs. FG-Δfg3_54-RFP+3nmol GIAVSTAG	FG-Δfg3_54-RFP vs. FG-Δfg3_54-RFP+3 nmol purifie	FG-Δfg3_54-RFP vs. FG-Δfg3_54-RFP+0.5nmol Fusaoc	FG-Δfg3_54-RFP vs. FG-Δfg3_54-RFP+1.5nmol Fusaoc	FG-Δfg3_54-RFP vs. FG-Δfg3_54-RFP+3nmol Fusaocta	FG-Δfg3_54-RFP vs. FG-Δfg3_54-RFP+6nmol Fusaocta	FG-Δfg3_54-RFP vs. FG-Δfg3_54-RFP+3nmol GIAVSTAG	FG-Δfg3_54-RFP+3 nmol purifie vs. FG-Δfg3_54-RFP+0.5nmol Fusaoc	FG-Δfg3_54-RFP+3 nmol purifie vs. FG-Δfg3_54-RFP+1.5nmol Fusaoc	FG-Δfg3_54-RFP+3 nmol purifie vs. FG-Δfg3_54-RFP+3nmol Fusaocta	FG-Δfg3_54-RFP+3 nmol purifie vs. FG-Δfg3_54-RFP+6nmol Fusaocta	FG-Δfg3_54-RFP+3 nmol purifie vs. FG-Δfg3_54-RFP+3nmol GIAVSTAG	FG-Δfg3_54-RFP+0.5nmol Fusaoc vs. FG-Δfg3_54-RFP+1.5nmol Fusaoc	FG-Δfg3_54-RFP+0.5nmol Fusaoc vs. FG-Δfg3_54-RFP+3nmol Fusaocta	FG-Δfg3_54-RFP+0.5nmol Fusaoc vs. FG-Δfg3_54-RFP+6nmol Fusaocta	FG-Δfg3_54-RFP+0.5nmol Fusaoc vs. FG-Δfg3_54-RFP+3nmol GIAVSTAG	FG-Δfg3_54-RFP+1.5nmol Fusaoc vs. FG-Δfg3_54-RFP+3nmol Fusaocta	FG-Δfg3_54-RFP+1.5nmol Fusaoc vs. FG-Δfg3_54-RFP+6nmol Fusaocta	FG-Δfg3_54-RFP+1.5nmol Fusaoc vs. FG-Δfg3_54-RFP+3nmol GIAVSTAG	FG-Δfg3_54-RFP+3nmol Fusaocta vs. FG-Δfg3_54-RFP+6nmol Fusaocta	FG-Δfg3_54-RFP+3nmol Fusaocta vs. FG-Δfg3_54-RFP+3nmol GIAVSTAG	FG-Δfg3_54-RFP+6nmol Fusaocta vs. FG-Δfg3_54-RFP+3nmol GIAVSTAG
Mean Diff.	1.144	0.3819	1.243	0.5569	0.2725	0.1694	1.22	-0.7621	0.09893	-0.5871	-0.8714	-0.9745	0.07656	0.861	0.175	-0.1093	-0.2125	0.8386	-0.686	-0.9703	-1.073	-0.02237	-0.2843	-0.3875	0.6636	-0.1031	0.948	1.051
95.00% CI of diff.	0.5852 to 1.703	-0.2217 to 0.9854	0.6393 to 1.846	-0.04669 to 1.16	-0.2862 to 0.8313	-0.4341 to 0.7729	0.617 to 1.824	-1.366 to -0.1585	-0.5046 to 0.7025	-1.191 to 0.01645	-1.43 to -0.3127	-1.578 to -0.371	-0.527 to 0.6801	0.2158 to 1.506	-0.4702 to 0.8202	-0.7129 to 0.4942	-0.8577 to 0.4327	0.1934 to 1.484	-1.331 to -0.04081	-1.574 to -0.3668	-1.719 to -0.4283	-0.6676 to 0.6228	-0.8879 to 0.3192	-1.033 to 0.2578	0.01844 to 1.309	-0.7067 to 0.5004	0.3444 to 1.552	0.4059 to 1.696
Significant?	Yes	No	Yes	No	No	No	Yes	Yes	No	No	Yes	Yes	No	Yes	No	No	No	Yes	Yes	Yes	Yes	No	No	No	Yes	No	Yes	Yes
Summary	****	ns	****	ns	ns	ns	****	**	ns	ns	***	***	ns	**	ns	ns	ns	**	*	***	***	ns	ns	ns	*	ns	***	***

## Sheet: Figure 5e
Figure 5e
Symptomatic spikelet numbers at 14 dpi
Sample name (inoculated strain)	FG-WT-RFP		FG-Δfg3_54-RFP		FG-Δfg3_54-RFP + 4nmol purified Fusaoctaxin A		FG-Δfg3_54-RFP + 20nmol Fusaoctaxin A		FG-Δfg3_54-RFP + 40nmol Fusaoctaxin A		FG-Δfg3_54-RFP + 20nmol GIAVSTAG
N independent experiment number (i.e. repeat times)	2		2		2		2		2		2
Average symptomatic spikelet numbers in each experiment	3.875	3.125	1.7	1.85714	2.4	1.8	4	3.22222	3.55556	3.5625	2.6	2
Independent experiment	Exp 1	Exp 2	Exp 1	Exp 2	Exp 1	Exp 2	Exp 1	Exp 2	Exp 1	Exp 2	Exp 1	Exp 2
Symptomatic spikelet numbers-raw data	3	3	1	3	4	1	4	2	2	6	1	1
	1	1.5	2	3	2	3	4	2.5	2	3	2	3
	4	3	2	4	1	4	5	3.5	1	6	2	2
	7	3	1	2	1	1	4	4.5	6	3	3	1
	8	3	1	1	4	2	2	5	7	1.5	5	4
	3	4	2	1		1	8	1	6	1		2
	3	4	1	1.5		1	3	3	2	3		2
	5	4	2	1		2	2	5	4	5		1
	9	4	2	1		1	4	2.5	2			2
	8	3	3	1		2	4
	2	2		1
	2	3		3
	3			1.5
	1			2
	1.5
	1.5
Column	FG-Δfg3_54-RFP				FG-Δfg3_54-RFP + 4nmol purified Fusaoctaxin A		FG-Δfg3_54-RFP + 20nmol Fusaoctaxin A		FG-Δfg3_54-RFP + 40nmol Fusaoctaxin A		FG-Δfg3_54-RFP + 20nmol GIAVSTAG
vs.	vs.				vs.		vs.		vs.		vs.
Column	FG-WT-RFP				FG-Δfg3_54-RFP		FG-Δfg3_54-RFP		FG-Δfg3_54-RFP		FG-Δfg3_54-RFP
Unpaired t test
P value	0.0461				0.4088		0.0438		0.0019		0.2347
P value summary	*				ns		*		**		ns
Significantly different (P < 0.05)?	Yes				No		Yes		Yes		No
One- or two-tailed P value?	Two-tailed				Two-tailed		Two-tailed		Two-tailed		Two-tailed
t, df	t=4.493 df=2				t=1.037 df=2		t=4.619 df=2		t=22.65 df=2		t=1.681 df=2

## Sheet: Figure 6c
Figure 6c
Penetration ratio
Sample name	FG-WT-RFP			FG-Δfg3_54-RFP			FG-Δfg3_54-RFP +3nmol Fusaoctaxin A
N independent experiment number (i.e. repeat times)	3			3			3
Average penetration ratio	3.16847	3.42551	2.21692	0.496066	0.238333	0.150549	3.33933	2.53315	2.64464
Independent experiment	Exp 1	Exp 2	Exp 3	Exp 1	Exp 2	Exp 3	Exp 1	Exp 2	Exp 3
The number of penetration events / the number of plant cell within a confocal viewing area	68/21	26/7	27/12	6/10	2/8	2/13	18/7	40/15	36/13
	55/15	28/10	18/8	5/13	1.5/10	1/5	37/10	28/13	25/9
	32/12	43/13	20/10	4/14	1/3	3/12	31/11	17/7	22/7
	77/23	45/12	33/15	6.5/10	9/26	0.5/5	29/7	20/8	24/10
	38/13	32/9	31/13	7/12.5	4/20	0.5/10	25/7	35/12	32/15
					6/24	3/20	18/7
					2/13	1.5/10	16/4
					3/12
					3/12
					3/15
ANOVA table	SS	DF	MS	F (DFn, DFd)	P value
Treatment (between columns)	13.46	2	6.73	F (2, 6) = 32.13	P=0.0006
Residual (within columns)	1.257	6	0.2095
Total	14.72	8
Tukey's multiple comparisons test	FG-WT-RFP vs. FG-Δfg3_54-RFP	FG-WT-RFP vs. FG-Δfg3_54-RFP+3nmol Fusaocta	FG-Δfg3_54-RFP vs. FG-Δfg3_54-RFP+3nmol Fusaocta
Mean Diff.	2.642	0.09833	-2.544
95.00% CI of diff.	1.495 to 3.789	-1.048 to 1.245	-3.69 to -1.397
Significant?	Yes	No	Yes
Summary	***	ns	**

[truncated: 20 more sheets: Figure 6c-2, Figure 6d, Figure 7c, Figure 7d, Supplementary Figure 1b, Supplementary Figure 2b, Supplementary Figure 2c, Supplementary Figure 4b, Supplementary Figure 4d, Supplementary Figure 3a, Supplementary Figure 3b, Supplementary Figure 5d, Supplementary Figure 6b, Supplementary Figure 7a, Supplementary Figure 7b, Supplementary Figure 7c, Supplementary Figure 9a-1, Supplementary Figure 9a-2, Supplementary Figure 9c, Supplementary Figure 10d]
